# Supplementary material for: [meso-5,10,15,20-Tetra­kis(3-methyl­thio­phen-2-yl)porphyrinato-κ4 N,N′,N′′,N′′′]nickel(II) benzene hemisolvate
Source: Acta Crystallogr Sect E Struct Rep Online. 2013 Nov 13;69(Pt 12):m652–3. doi: 10.1107/S1600536813030468 (PMC3884990; doi:10.1107/S1600536813030468)
Supplement: Supplementary file 1 [file e-69-0m652-sup1.cif]

##############################################################################
#                                                                            #
# This CIF contains the data in a paper accepted for publication in          #
# Acta Crystallographica Section E. It conforms to the requirements of       #
# Notes for Authors for Acta Crystallographica Section E, and has been       #
# peer reviewed under the auspices of the IUCr Commission on Journals.       #
#                                                                            #
# Full details of the Crystallographic Information File format               #
# are given in the paper "The Crystallographic Information File (CIF):       #
# a New Standard Archive File for Crystallography" by S. R. Hall, F. H.      #
# Allen and I. D. Brown [Acta Cryst. (1991), A47, 655-685].                  #
#                                                                            #
# The current version of the core CIF dictionary is obtainable from          #
# ftp://ftp.iucr.org/pub/cif_core.dic.                                       #
#                                                                            #
# Software is freely available for graphical display of the structure(s)     #
# in this CIF. For information consult the CIF software page                 #
# http://www.iucr.org/resources/cif/software.                                #
#                                                                            #
# This file may be used for bona fide research purposes within the           #
# scientific community so long as proper attribution is given to the journal # 
# article from which it was obtained.                                        #
#                                                                            #
##############################################################################
data_I
_audit_creation_method     SHELXL-97
_journal_date_recd_electronic     2013-10-29
_journal_date_accepted     2013-11-06
_journal_name_full     'Acta Crystallographica, Section E'
_journal_year     2013
_journal_volume     69
_journal_issue     12
_journal_page_first     m652
_journal_page_last     m653
_journal_paper_category     QM
_journal_paper_doi     10.1107/S1600536813030468
_journal_coeditor_code     ZS2280
_publ_contact_author_name     'Butcher, Ray J.'
_publ_contact_author_address
;
Department of Chemistry
Howard University
525 College Street NW,
Washington, DC 20059, USA
;
_publ_contact_author_email     'rbutcher99@yahoo.com'
_publ_contact_author_fax     '202 806-5442'
_publ_contact_author_phone     '202-806-9892'
_publ_section_title
;\
[<i>meso</i>-5,10,15,20-Tetrakis(3-methylthiophen-2-yl)porphyrinato-\
\k^4^<i>N</i>,<i>N</i>',<i>N</i>'',<i>N</i>''']nickel(II) benzene hemisolvate
;
loop_
    _publ_author_name
    _publ_author_footnote
    _publ_author_address
    'Prasath, R.' .
;
Department of Chemistry,
BITS, Pilani -- K. K. Birla Goa Campus, Goa 403 726, India
;
    'Bhavana, P.' .
;
Department of Chemistry,
BITS, Pilani -- K. K. Birla Goa Campus, Goa 403 726, India
;
    'Gupta, Sushil K.' .
;
School of Studies in Chemistry
Jiwaji University
Gwalior 474 011, India
;
    'Butcher, Ray J.' .
;
Department of Chemistry
Howard University
525 College Street NW,
Washington, DC 20059, USA
;
_database_code_depnum_ccdc_archive     'CCDC 970588'
_chemical_name_systematic
;\
[<i>meso</i>-5,10,15,20-Tetrakis(3-methylthiophen-2-yl)porphyrinato-\
\k^4^<i>N</i>,<i>N</i>',<i>N</i>'',<i>N</i>''']nickel(II) benzene
hemisolvate
;
_chemical_name_common     ?
_chemical_formula_moiety     'C40 H28 N4 Ni S4, 0.5(C6 H6)'
_chemical_formula_sum     'C43 H31 N4 Ni S4'
_chemical_formula_iupac     '[Ni (C40 H28 N4 S4)], 0.5C6 H6'
_chemical_formula_weight     790.67
_chemical_melting_point     ?
_symmetry_cell_setting     orthorhombic
_symmetry_space_group_name_H-M     'P n a 21'
_symmetry_space_group_name_Hall     'P 2c -2n'
loop_
    _symmetry_equiv_pos_as_xyz
    'x, y, z'
    '-x, -y, z+1/2'
    'x+1/2, -y+1/2, z'
    '-x+1/2, y+1/2, z+1/2'
_cell_length_a     12.4854(6)
_cell_length_b     11.3906(5)
_cell_length_c     28.365(2)
_cell_angle_alpha     90.00
_cell_angle_beta     90.00
_cell_angle_gamma     90.00
_cell_volume     4034.0(4)
_cell_formula_units_Z     4
_cell_measurement_reflns_used     1901
_cell_measurement_theta_min     3.2343
_cell_measurement_theta_max     28.5137
_cell_measurement_temperature     295(2)
_exptl_crystal_description     prism
_exptl_crystal_colour     'dark purple'
_exptl_crystal_size_max     0.3847
_exptl_crystal_size_mid     0.2209
_exptl_crystal_size_min     0.0518
_exptl_crystal_density_diffrn     1.302
_exptl_crystal_density_meas     ?
_exptl_crystal_density_method     'not measured'
_exptl_crystal_F_000     1636
_exptl_absorpt_coefficient_mu     0.723
_exptl_absorpt_correction_type     analytical
_exptl_absorpt_process_details
;
[CrysAlis PRO (Agilent, 2012), using a multi-faceted crystal model
(Clark & Reid (1995)]
;
_exptl_absorpt_correction_T_min     0.830
_exptl_absorpt_correction_T_max     0.965
_exptl_special_details     ?
_diffrn_ambient_temperature     295(2)
_diffrn_radiation_type     MoK\a
_diffrn_radiation_wavelength     0.71069
_diffrn_radiation_source     'Enhance (Mo) X-ray Source'
_diffrn_radiation_monochromator     graphite
_diffrn_measurement_device_type     'Agilent Xcalibur (Ruby, Gemini)'
_diffrn_measurement_method     '\w scans'
_diffrn_detector_area_resol_mean     10.5081
_diffrn_reflns_number     12922
_diffrn_reflns_av_R_equivalents     0.0910
_diffrn_reflns_av_sigmaI/netI     0.1198
_diffrn_reflns_theta_min     3.24
_diffrn_reflns_theta_max     25.25
_diffrn_reflns_theta_full     25.25
_diffrn_measured_fraction_theta_max     0.998
_diffrn_measured_fraction_theta_full     0.998
_diffrn_reflns_limit_h_min     -14
_diffrn_reflns_limit_h_max     14
_diffrn_reflns_limit_k_min     -13
_diffrn_reflns_limit_k_max     12
_diffrn_reflns_limit_l_min     -20
_diffrn_reflns_limit_l_max     34
_diffrn_standards_number     0
_diffrn_standards_interval_count     .
_diffrn_standards_interval_time     .
_diffrn_standards_decay_%     ?
_refine_special_details
;
Refinement of <i>F</i>^2^ against ALL reflections. The weighted <i>R</i>-factor
<i>wR</i> and goodness of fit <i>S</i> are based on <i>F</i>^2^, conventional
<i>R</i>-factors <i>R</i> are based on <i>F</i>, with <i>F</i> set to zero for
negative <i>F</i>^2^. The threshold expression of <i>F</i>^2^ >
\s(<i>F</i>^2^) is used only for calculating <i>R</i>-factors(gt) <i>etc</i>.
and is not relevant to the choice of reflections for refinement.
<i>R</i>-factors based on <i>F</i>^2^ are statistically about twice as large
as those based on <i>F</i>, and <i>R</i>- factors based on ALL data will be
even larger.
;
_reflns_number_total     5674
_reflns_number_gt     2720
_reflns_threshold_expression     I>2sigma(I)
_refine_ls_structure_factor_coef     Fsqd
_refine_ls_matrix_type     full
_refine_ls_R_factor_all     0.1664
_refine_ls_R_factor_gt     0.0766
_refine_ls_wR_factor_gt     0.1842
_refine_ls_wR_factor_ref     0.2400
_refine_ls_goodness_of_fit_ref     0.985
_refine_ls_restrained_S_all     0.981
_refine_ls_number_reflns     5674
_refine_ls_number_parameters     562
_refine_ls_number_restraints     709
_refine_ls_hydrogen_treatment     constr
_refine_ls_weighting_scheme     calc
_refine_ls_weighting_details
                 'calc w=1/[\s^2^(Fo^2^)+(0.1154P)^2^] where P=(Fo^2^+2Fc^2^)/3'
_atom_sites_solution_hydrogens     geom
_atom_sites_solution_primary     direct
_atom_sites_solution_secondary     difmap
_refine_ls_shift/su_max     0.005
_refine_ls_shift/su_mean     0.000
_refine_diff_density_max     0.321
_refine_diff_density_min     -0.244
_refine_ls_extinction_method     none
_refine_ls_extinction_coef     ?
_refine_ls_abs_structure_details     'Flack (1983), <b>???? Friedel pairs</b>'
_refine_ls_abs_structure_Flack     0.35(4)
loop_
    _atom_type_symbol
    _atom_type_description
    _atom_type_scat_dispersion_real
    _atom_type_scat_dispersion_imag
    _atom_type_scat_source
    'C' 'C' 0.0033 0.0016
                         'International Tables Vol C Tables 4.2.6.8 and 6.1.1.4'
    'H' 'H' 0.0000 0.0000
                         'International Tables Vol C Tables 4.2.6.8 and 6.1.1.4'
    'N' 'N' 0.0061 0.0033
                         'International Tables Vol C Tables 4.2.6.8 and 6.1.1.4'
    'S' 'S' 0.1246 0.1234
                         'International Tables Vol C Tables 4.2.6.8 and 6.1.1.4'
    'Ni' 'Ni' 0.3393 1.1124
                         'International Tables Vol C Tables 4.2.6.8 and 6.1.1.4'
_computing_data_collection
;
CrysAlis PRO (Agilent, 2012)
;
_computing_cell_refinement
;
CrysAlis PRO (Agilent, 2012)
;
_computing_data_reduction
;
CrysAlis PRO (Agilent, 2012)
;
_computing_structure_solution     'SHELXS97 (Sheldrick, 2008)'
_computing_structure_refinement     'SHELXL97 (Sheldrick, 2008)'
_computing_molecular_graphics     'SHELXTL (Sheldrick, 2008)'
_computing_publication_material     'SHELXTL (Sheldrick, 2008)'
loop_
    _atom_site_type_symbol
    _atom_site_label
    _atom_site_fract_x
    _atom_site_fract_y
    _atom_site_fract_z
    _atom_site_U_iso_or_equiv
    _atom_site_adp_type
    _atom_site_calc_flag
    _atom_site_refinement_flags
    _atom_site_occupancy
    _atom_site_symmetry_multiplicity
    _atom_site_disorder_assembly
    _atom_site_disorder_group
    Ni Ni 0.14310(8) 0.51145(8) 0.50592(10) 0.0744(4) Uani d . 1 1 . .
    N N1 0.0343(6) 0.4084(7) 0.4852(3) 0.081(2) Uani d . 1 1 . .
    N N2 0.0723(6) 0.5254(6) 0.5661(3) 0.071(2) Uani d . 1 1 A .
    N N3 0.2520(6) 0.6232(6) 0.5259(3) 0.083(3) Uani d . 1 1 A .
    N N4 0.2174(6) 0.4911(6) 0.4466(3) 0.079(2) Uani d . 1 1 A .
    C C1 0.0111(8) 0.3714(9) 0.4404(5) 0.090(3) Uani d . 1 1 . .
    C C2 -0.0831(10) 0.3000(11) 0.4370(6) 0.127(5) Uani d . 1 1 . .
    H H2A -0.1124 0.2670 0.4099 0.152 Uiso calc R 1 1 . .
    C C3 -0.1200(9) 0.2909(11) 0.4815(5) 0.112(4) Uani d . 1 1 . .
    H H3A -0.1801 0.2494 0.4914 0.135 Uiso calc R 1 1 . .
    C C4 -0.0495(8) 0.3568(8) 0.5105(5) 0.092(3) Uani d . 1 1 A .
    C C5 -0.0628(7) 0.3698(8) 0.5590(4) 0.089(3) Uani d D 1 1 . .
    C C6 -0.0068(8) 0.4544(9) 0.5839(4) 0.079(3) Uani d . 1 1 A .
    C C7 -0.0271(9) 0.4850(9) 0.6326(4) 0.086(3) Uani d . 1 1 . .
    H H7A -0.0735 0.4470 0.6532 0.104 Uiso calc R 1 1 A .
    C C8 0.0330(8) 0.5775(8) 0.6420(5) 0.084(3) Uani d . 1 1 A .
    H H8A 0.0326 0.6196 0.6701 0.101 Uiso calc R 1 1 . .
    C C9 0.0978(8) 0.6019(8) 0.6027(4) 0.078(3) Uani d . 1 1 . .
    C C10 0.1738(8) 0.6880(7) 0.6011(3) 0.087(3) Uani d D 1 1 A .
    C C11 0.2458(9) 0.6990(9) 0.5649(5) 0.095(4) Uani d . 1 1 . .
    C C12 0.3381(11) 0.7722(10) 0.5651(5) 0.122(5) Uani d . 1 1 A .
    H H12A 0.3523 0.8327 0.5862 0.146 Uiso calc R 1 1 . .
    C C13 0.4007(10) 0.7378(10) 0.5293(5) 0.116(5) Uani d . 1 1 . .
    H H13A 0.4681 0.7678 0.5223 0.139 Uiso calc R 1 1 A .
    C C14 0.3462(8) 0.6468(8) 0.5035(6) 0.091(3) Uani d . 1 1 A .
    C C15 0.3855(6) 0.5940(9) 0.4632(4) 0.088(3) Uani d D 1 1 . .
    C C16 0.3189(9) 0.5242(9) 0.4349(5) 0.088(3) Uani d . 1 1 A .
    C C17 0.3435(9) 0.4928(9) 0.3878(5) 0.094(3) Uani d . 1 1 . .
    H H17A 0.4081 0.5049 0.3722 0.112 Uiso calc R 1 1 A .
    C C18 0.2570(9) 0.4431(10) 0.3705(5) 0.094(3) Uani d . 1 1 A .
    H H18A 0.2487 0.4158 0.3398 0.113 Uiso calc R 1 1 . .
    C C19 0.1805(9) 0.4385(9) 0.4056(4) 0.088(3) Uani d . 1 1 . .
    C C20 0.0775(9) 0.3858(8) 0.4025(3) 0.095(4) Uani d D 1 1 A .
    S S1A -0.2681(4) 0.3838(5) 0.6016(2) 0.146(2) Uani d PDU 0.796(6) 1 A 1
    C C21A -0.1537(7) 0.3093(9) 0.5828(4) 0.094(4) Uani d PDU 0.796(6) 1 A 1
    C C22A -0.1604(11) 0.1952(12) 0.5935(5) 0.138(6) Uani d PDU 0.796(6) 1 A 1
    C C23A -0.2587(11) 0.1713(12) 0.6198(6) 0.118(5) Uani d PDU 0.796(6) 1 A 1
    H H23A -0.2741 0.0983 0.6328 0.142 Uiso calc PR 0.796(6) 1 A 1
    C C24A -0.3192(13) 0.2555(12) 0.6231(7) 0.141(6) Uani d PDU 0.796(6) 1 A 1
    H H24A -0.3873 0.2501 0.6363 0.170 Uiso calc PR 0.796(6) 1 A 1
    C C25A -0.0842(11) 0.1202(10) 0.5797(6) 0.104(4) Uani d PDU 0.796(6) 1 A 1
    H H25A -0.0163 0.1452 0.5919 0.156 Uiso calc PR 0.796(6) 1 A 1
    H H25B -0.0813 0.1185 0.5459 0.156 Uiso calc PR 0.796(6) 1 A 1
    H H25C -0.1005 0.0431 0.5913 0.156 Uiso calc PR 0.796(6) 1 A 1
    S S1B -0.0775(13) 0.1502(16) 0.6113(8) 0.146(2) Uani d PDU 0.204(6) 1 A 2
    C C21B -0.1258(15) 0.2723(17) 0.5803(10) 0.094(4) Uani d PDU 0.204(6) 1 A 2
    C C22B -0.2334(17) 0.270(2) 0.5802(11) 0.138(6) Uani d PDU 0.204(6) 1 A 2
    C C23B -0.2729(18) 0.168(3) 0.6064(17) 0.118(5) Uani d PDU 0.204(6) 1 A 2
    H H23B -0.3454 0.1533 0.6111 0.142 Uiso calc PR 0.204(6) 1 A 2
    C C24B -0.2020(19) 0.103(3) 0.6217(17) 0.141(6) Uani d PDU 0.204(6) 1 A 2
    H H24B -0.2166 0.0339 0.6377 0.170 Uiso calc PR 0.204(6) 1 A 2
    C C25B -0.293(3) 0.351(3) 0.5566(16) 0.104(4) Uani d PDU 0.204(6) 1 A 2
    H H25D -0.2679 0.3564 0.5247 0.156 Uiso calc PR 0.204(6) 1 A 2
    H H25E -0.2855 0.4259 0.5717 0.156 Uiso calc PR 0.204(6) 1 A 2
    H H25F -0.3666 0.3277 0.5568 0.156 Uiso calc PR 0.204(6) 1 A 2
    S S2A 0.2984(7) 0.7338(6) 0.6854(3) 0.142(2) Uani d PDU 0.579(7) 1 A 1
    C C26A 0.1993(12) 0.7618(11) 0.6429(4) 0.085(4) Uani d PDU 0.579(7) 1 A 1
    C C27A 0.1426(12) 0.8552(14) 0.6570(6) 0.115(6) Uani d PDU 0.579(7) 1 A 1
    C C28A 0.1804(16) 0.8939(17) 0.7031(7) 0.121(6) Uani d PDU 0.579(7) 1 A 1
    H H28A 0.1452 0.9517 0.7202 0.145 Uiso calc PR 0.579(7) 1 A 1
    C C29A 0.2619(14) 0.8453(14) 0.7179(6) 0.104(5) Uani d PDU 0.579(7) 1 A 1
    H H29A 0.2987 0.8695 0.7447 0.124 Uiso calc PR 0.579(7) 1 A 1
    C C30A 0.0552(14) 0.8893(17) 0.6305(7) 0.089(5) Uani d PDU 0.579(7) 1 A 1
    H H30A 0.0728 0.9587 0.6129 0.133 Uiso calc PR 0.579(7) 1 A 1
    H H30B -0.0042 0.9053 0.6510 0.133 Uiso calc PR 0.579(7) 1 A 1
    H H30C 0.0362 0.8274 0.6090 0.133 Uiso calc PR 0.579(7) 1 A 1
    S S2B 0.0856(10) 0.8896(10) 0.6463(5) 0.142(2) Uani d PDU 0.421(7) 1 A 2
    C C26B 0.1713(15) 0.7704(13) 0.6416(5) 0.085(4) Uani d PDU 0.421(7) 1 A 2
    C C27B 0.2416(14) 0.7757(15) 0.6770(7) 0.115(6) Uani d PDU 0.421(7) 1 A 2
    C C28B 0.226(2) 0.879(2) 0.7063(9) 0.121(6) Uani d PDU 0.421(7) 1 A 2
    H H28B 0.2692 0.8978 0.7318 0.145 Uiso calc PR 0.421(7) 1 A 2
    C C29B 0.1483(17) 0.9389(18) 0.6937(8) 0.104(5) Uani d PDU 0.421(7) 1 A 2
    H H29B 0.1270 1.0064 0.7096 0.124 Uiso calc PR 0.421(7) 1 A 2
    C C30B 0.3154(19) 0.6871(19) 0.6832(11) 0.089(5) Uani d PDU 0.421(7) 1 A 2
    H H30D 0.3127 0.6345 0.6568 0.133 Uiso calc PR 0.421(7) 1 A 2
    H H30E 0.2991 0.6448 0.7115 0.133 Uiso calc PR 0.421(7) 1 A 2
    H H30F 0.3859 0.7203 0.6855 0.133 Uiso calc PR 0.421(7) 1 A 2
    S S3A 0.5088(8) 0.7604(12) 0.4087(6) 0.181(4) Uani d PD 0.447(8) 1 A 1
    C C31A 0.4899(8) 0.6423(15) 0.4470(7) 0.101(4) Uani d PDU 0.447(8) 1 A 1
    C C32A 0.5847(14) 0.5906(15) 0.4552(7) 0.119(7) Uani d PDU 0.447(8) 1 A 1
    C C33A 0.6712(14) 0.652(2) 0.4307(11) 0.124(6) Uani d PDU 0.447(8) 1 A 1
    H H33A 0.7432 0.6355 0.4355 0.149 Uiso calc PR 0.447(8) 1 A 1
    C C34A 0.6397(13) 0.729(2) 0.4033(9) 0.122(6) Uani d PDU 0.447(8) 1 A 1
    H H34A 0.6843 0.7657 0.3816 0.147 Uiso calc PR 0.447(8) 1 A 1
    C C35A 0.588(2) 0.4925(18) 0.4840(9) 0.089(5) Uani d PDU 0.447(8) 1 A 1
    H H35A 0.6399 0.4382 0.4723 0.133 Uiso calc PR 0.447(8) 1 A 1
    H H35B 0.5184 0.4557 0.4842 0.133 Uiso calc PR 0.447(8) 1 A 1
    H H35C 0.6063 0.5156 0.5155 0.133 Uiso calc PR 0.447(8) 1 A 1
    S S3B 0.6010(8) 0.5209(9) 0.4721(5) 0.181(4) Uani d PD 0.553(8) 1 A 2
    C C31B 0.4997(7) 0.6126(14) 0.4503(7) 0.101(4) Uani d PDU 0.553(8) 1 A 2
    C C32B 0.5424(12) 0.7030(14) 0.4258(6) 0.119(7) Uani d PDU 0.553(8) 1 A 2
    C C33B 0.6590(12) 0.6905(19) 0.4249(10) 0.124(6) Uani d PDU 0.553(8) 1 A 2
    H H33B 0.7033 0.7430 0.4090 0.149 Uiso calc PR 0.553(8) 1 A 2
    C C34B 0.6949(13) 0.6042(16) 0.4469(8) 0.122(6) Uani d PDU 0.553(8) 1 A 2
    H H34B 0.7676 0.5878 0.4492 0.147 Uiso calc PR 0.553(8) 1 A 2
    C C35B 0.4711(15) 0.7776(17) 0.4026(8) 0.089(5) Uani d PDU 0.553(8) 1 A 2
    H H35D 0.4266 0.7325 0.3817 0.133 Uiso calc PR 0.553(8) 1 A 2
    H H35E 0.5105 0.8346 0.3847 0.133 Uiso calc PR 0.553(8) 1 A 2
    H H35F 0.4269 0.8169 0.4254 0.133 Uiso calc PR 0.553(8) 1 A 2
    S S4A -0.0458(4) 0.4210(5) 0.3214(2) 0.168(2) Uani d PDU 0.956(7) 1 A 1
    C C36A 0.0449(8) 0.3410(9) 0.3554(3) 0.108(4) Uani d PDU 0.956(7) 1 A 1
    C C37A 0.0649(9) 0.2366(10) 0.3346(4) 0.122(4) Uani d PDU 0.956(7) 1 A 1
    C C38A 0.0050(11) 0.2233(13) 0.2904(5) 0.141(5) Uani d PDU 0.956(7) 1 A 1
    H H38A 0.0103 0.1578 0.2710 0.169 Uiso calc PR 0.956(7) 1 A 1
    C C39A -0.0527(11) 0.3077(12) 0.2819(5) 0.143(5) Uani d PDU 0.956(7) 1 A 1
    H H39A -0.0974 0.3100 0.2556 0.172 Uiso calc PR 0.956(7) 1 A 1
    C C40A 0.1352(11) 0.1616(11) 0.3512(6) 0.135(5) Uani d PDU 0.956(7) 1 A 1
    H H40A 0.1512 0.1806 0.3834 0.203 Uiso calc PR 0.956(7) 1 A 1
    H H40B 0.1996 0.1657 0.3328 0.203 Uiso calc PR 0.956(7) 1 A 1
    H H40C 0.1063 0.0836 0.3496 0.203 Uiso calc PR 0.956(7) 1 A 1
    S S4B 0.119(5) 0.139(3) 0.3825(12) 0.168(2) Uani d PDU 0.044(7) 1 A 2
    C C36B 0.090(5) 0.286(2) 0.3691(9) 0.108(4) Uani d PDU 0.044(7) 1 A 2
    C C37B 0.061(5) 0.294(2) 0.3237(11) 0.122(4) Uani d PDU 0.044(7) 1 A 2
    C C38B 0.063(8) 0.178(3) 0.3009(14) 0.141(5) Uani d PDU 0.044(7) 1 A 2
    H H38B 0.0439 0.1669 0.2695 0.169 Uiso calc PR 0.044(7) 1 A 2
    C C39B 0.091(8) 0.098(3) 0.3271(16) 0.143(5) Uani d PDU 0.044(7) 1 A 2
    H H39B 0.0971 0.0210 0.3170 0.172 Uiso calc PR 0.044(7) 1 A 2
    C C40B 0.035(8) 0.400(4) 0.305(2) 0.135(5) Uani d PDU 0.044(7) 1 A 2
    H H40D -0.0190 0.4370 0.3239 0.203 Uiso calc PR 0.044(7) 1 A 2
    H H40E 0.0071 0.3888 0.2734 0.203 Uiso calc PR 0.044(7) 1 A 2
    H H40F 0.0972 0.4486 0.3035 0.203 Uiso calc PR 0.044(7) 1 A 2
    C C1S 0.136(3) 0.662(2) 0.2600(11) 0.167(11) Uani d PGU 0.50 1 . .
    H H1SA 0.1119 0.5848 0.2596 0.200 Uiso calc PR 0.50 1 . .
    C C2S 0.0717(19) 0.751(3) 0.2425(12) 0.264(18) Uani d PGU 0.50 1 . .
    H H2SA 0.0043 0.7341 0.2304 0.316 Uiso calc PR 0.50 1 . .
    C C3S 0.108(2) 0.867(3) 0.2431(13) 0.31(2) Uani d PGU 0.50 1 . .
    H H3SA 0.0649 0.9266 0.2314 0.371 Uiso calc PR 0.50 1 . .
    C C4S 0.209(3) 0.893(2) 0.2612(11) 0.169(12) Uani d PGU 0.50 1 . .
    H H4SA 0.2330 0.9699 0.2616 0.203 Uiso calc PR 0.50 1 . .
    C C5S 0.273(2) 0.803(3) 0.2786(12) 0.251(18) Uani d PGU 0.50 1 . .
    H H5SA 0.3406 0.8205 0.2907 0.301 Uiso calc PR 0.50 1 . .
    C C6S 0.237(2) 0.688(3) 0.2780(12) 0.276(19) Uani d PGU 0.50 1 . .
    H H6SA 0.2801 0.6280 0.2897 0.332 Uiso calc PR 0.50 1 . .
loop_
    _atom_site_aniso_label
    _atom_site_aniso_U_11
    _atom_site_aniso_U_22
    _atom_site_aniso_U_33
    _atom_site_aniso_U_12
    _atom_site_aniso_U_13
    _atom_site_aniso_U_23
    Ni 0.0721(6) 0.0712(6) 0.0800(8) -0.0072(5) -0.0074(8) -0.0046(9)
    N1 0.079(5) 0.090(5) 0.074(6) -0.014(4) -0.011(4) -0.026(4)
    N2 0.066(4) 0.065(4) 0.082(6) -0.010(4) -0.006(4) 0.000(4)
    N3 0.079(5) 0.078(5) 0.091(7) -0.022(4) -0.004(5) 0.006(4)
    N4 0.070(5) 0.083(5) 0.082(7) -0.005(4) -0.004(5) -0.008(5)
    C1 0.068(6) 0.096(7) 0.108(10) -0.020(6) 0.013(7) -0.015(7)
    C2 0.125(10) 0.130(10) 0.125(13) -0.056(9) -0.016(9) -0.028(9)
    C3 0.090(7) 0.143(10) 0.103(11) -0.054(7) 0.014(7) -0.017(8)
    C4 0.082(6) 0.098(6) 0.096(9) -0.027(5) 0.000(8) -0.018(8)
    C5 0.083(7) 0.081(6) 0.102(10) -0.019(6) 0.012(7) -0.011(7)
    C6 0.071(6) 0.084(6) 0.083(9) -0.004(5) 0.000(6) 0.001(6)
    C7 0.098(7) 0.085(6) 0.076(8) 0.012(6) 0.012(6) 0.012(6)
    C8 0.091(7) 0.060(5) 0.101(9) -0.009(5) 0.007(7) -0.009(6)
    C9 0.083(6) 0.070(6) 0.080(8) -0.004(5) -0.003(6) 0.000(6)
    C10 0.086(7) 0.078(6) 0.098(9) -0.019(6) 0.014(6) -0.008(6)
    C11 0.105(8) 0.074(6) 0.107(11) -0.021(6) -0.004(7) -0.017(7)
    C12 0.150(11) 0.107(8) 0.107(11) -0.069(8) 0.033(9) -0.027(8)
    C13 0.111(9) 0.124(9) 0.113(12) -0.044(8) -0.001(8) -0.029(8)
    C14 0.081(6) 0.089(5) 0.103(9) -0.024(5) -0.009(8) -0.020(9)
    C15 0.076(6) 0.100(7) 0.087(9) -0.018(6) 0.002(6) 0.001(7)
    C16 0.084(7) 0.081(6) 0.100(10) 0.006(6) 0.004(7) 0.001(6)
    C17 0.077(7) 0.112(8) 0.092(10) -0.003(6) 0.001(6) 0.002(7)
    C18 0.079(7) 0.126(8) 0.078(9) -0.012(7) 0.010(6) -0.008(7)
    C19 0.101(8) 0.093(6) 0.069(8) -0.020(6) -0.009(7) -0.008(6)
    C20 0.089(7) 0.095(7) 0.102(10) -0.001(6) -0.008(8) -0.022(7)
    S1A 0.123(3) 0.157(3) 0.159(4) -0.008(3) 0.028(3) -0.013(3)
    C21A 0.099(6) 0.086(6) 0.095(7) -0.008(5) -0.002(5) -0.004(5)
    C22A 0.131(8) 0.142(8) 0.141(9) -0.005(6) 0.000(6) 0.004(6)
    C23A 0.116(7) 0.118(6) 0.121(8) -0.030(5) -0.001(6) 0.001(6)
    C24A 0.139(8) 0.140(8) 0.145(8) -0.011(6) 0.006(6) -0.003(6)
    C25A 0.121(7) 0.083(6) 0.108(7) -0.016(5) -0.002(6) -0.014(5)
    S1B 0.123(3) 0.157(3) 0.159(4) -0.008(3) 0.028(3) -0.013(3)
    C21B 0.099(6) 0.086(6) 0.095(7) -0.008(5) -0.002(5) -0.004(5)
    C22B 0.131(8) 0.142(8) 0.141(9) -0.005(6) 0.000(6) 0.004(6)
    C23B 0.116(7) 0.118(6) 0.121(8) -0.030(5) -0.001(6) 0.001(6)
    C24B 0.139(8) 0.140(8) 0.145(8) -0.011(6) 0.006(6) -0.003(6)
    C25B 0.121(7) 0.083(6) 0.108(7) -0.016(5) -0.002(6) -0.014(5)
    S2A 0.160(4) 0.128(4) 0.136(5) -0.004(4) -0.006(4) -0.021(4)
    C26A 0.075(6) 0.086(5) 0.093(6) -0.003(5) 0.010(5) -0.012(5)
    C27A 0.120(8) 0.114(8) 0.112(9) -0.002(6) -0.007(6) -0.005(6)
    C28A 0.122(9) 0.119(7) 0.121(8) 0.003(6) -0.005(6) -0.005(6)
    C29A 0.110(7) 0.103(7) 0.098(8) -0.004(6) 0.005(6) -0.005(6)
    C30A 0.099(7) 0.083(6) 0.085(8) 0.002(6) -0.015(6) -0.010(6)
    S2B 0.160(4) 0.128(4) 0.136(5) -0.004(4) -0.006(4) -0.021(4)
    C26B 0.075(6) 0.086(5) 0.093(6) -0.003(5) 0.010(5) -0.012(5)
    C27B 0.120(8) 0.114(8) 0.112(9) -0.002(6) -0.007(6) -0.005(6)
    C28B 0.122(9) 0.119(7) 0.121(8) 0.003(6) -0.005(6) -0.005(6)
    C29B 0.110(7) 0.103(7) 0.098(8) -0.004(6) 0.005(6) -0.005(6)
    C30B 0.099(7) 0.083(6) 0.085(8) 0.002(6) -0.015(6) -0.010(6)
    S3A 0.104(4) 0.212(7) 0.226(9) -0.015(5) 0.032(5) 0.073(7)
    C31A 0.098(6) 0.099(7) 0.107(7) 0.001(5) 0.003(5) -0.001(6)
    C32A 0.114(8) 0.123(8) 0.120(9) -0.006(6) 0.009(6) -0.004(6)
    C33A 0.122(7) 0.122(8) 0.130(8) -0.003(6) -0.001(6) 0.002(6)
    C34A 0.114(8) 0.129(8) 0.124(9) -0.010(6) 0.003(6) 0.003(6)
    C35A 0.079(7) 0.094(7) 0.094(8) -0.010(6) 0.006(6) 0.013(6)
    S3B 0.104(4) 0.212(7) 0.226(9) -0.015(5) 0.032(5) 0.073(7)
    C31B 0.098(6) 0.099(7) 0.107(7) 0.001(5) 0.003(5) -0.001(6)
    C32B 0.114(8) 0.123(8) 0.120(9) -0.006(6) 0.009(6) -0.004(6)
    C33B 0.122(7) 0.122(8) 0.130(8) -0.003(6) -0.001(6) 0.002(6)
    C34B 0.114(8) 0.129(8) 0.124(9) -0.010(6) 0.003(6) 0.003(6)
    C35B 0.079(7) 0.094(7) 0.094(8) -0.010(6) 0.006(6) 0.013(6)
    S4A 0.163(4) 0.200(4) 0.141(4) -0.030(3) -0.040(3) 0.007(3)
    C36A 0.099(6) 0.120(6) 0.105(7) -0.015(5) -0.008(5) -0.002(5)
    C37A 0.130(6) 0.128(7) 0.109(7) -0.019(6) -0.010(6) -0.012(6)
    C38A 0.140(7) 0.153(7) 0.131(8) -0.011(6) -0.004(6) -0.017(6)
    C39A 0.147(7) 0.150(7) 0.133(8) -0.016(6) -0.008(6) -0.007(6)
    C40A 0.141(7) 0.129(6) 0.135(8) -0.002(6) 0.016(6) -0.033(6)
    S4B 0.163(4) 0.200(4) 0.141(4) -0.030(3) -0.040(3) 0.007(3)
    C36B 0.099(6) 0.120(6) 0.105(7) -0.015(5) -0.008(5) -0.002(5)
    C37B 0.130(6) 0.128(7) 0.109(7) -0.019(6) -0.010(6) -0.012(6)
    C38B 0.140(7) 0.153(7) 0.131(8) -0.011(6) -0.004(6) -0.017(6)
    C39B 0.147(7) 0.150(7) 0.133(8) -0.016(6) -0.008(6) -0.007(6)
    C40B 0.141(7) 0.129(6) 0.135(8) -0.002(6) 0.016(6) -0.033(6)
    C1S 0.176(14) 0.156(13) 0.167(14) -0.006(9) -0.001(9) -0.003(9)
    C2S 0.263(19) 0.26(2) 0.26(2) 0.000(10) -0.001(10) -0.002(10)
    C3S 0.31(2) 0.31(2) 0.31(2) 0.007(10) -0.002(10) 0.002(10)
    C4S 0.176(14) 0.156(13) 0.174(15) 0.000(9) -0.007(9) -0.007(9)
    C5S 0.248(19) 0.254(19) 0.25(2) -0.002(10) 0.000(10) -0.004(10)
    C6S 0.28(2) 0.27(2) 0.28(2) 0.005(10) 0.006(10) -0.001(10)
_geom_special_details
;
All e.s.d.'s (except the e.s.d. in the dihedral angle between two l.s. planes)
are estimated using the full covariance matrix. The cell e.s.d.'s are taken
into account individually in the estimation of e.s.d.'s in distances, angles
and torsion angles; correlations between e.s.d.'s in cell parameters are only
used when they are defined by crystal symmetry. An approximate (isotropic)
treatment of cell e.s.d.'s is used for estimating e.s.d.'s involving l.s.
planes.
;
loop_
    _geom_bond_atom_site_label_1
    _geom_bond_atom_site_label_2
    _geom_bond_site_symmetry_2
    _geom_bond_distance
    _geom_bond_publ_flag
    Ni N1 . 1.888(8) ?
    Ni N2 . 1.930(9) ?
    Ni N4 . 1.936(9) ?
    Ni N3 . 1.948(8) ?
    N1 C1 . 1.371(15) ?
    N1 C4 . 1.397(14) ?
    N2 C6 . 1.372(12) ?
    N2 C9 . 1.391(13) ?
    N3 C14 . 1.364(13) ?
    N3 C11 . 1.404(14) ?
    N4 C16 . 1.363(13) ?
    N4 C19 . 1.386(14) ?
    C1 C20 . 1.367(15) ?
    C1 C2 . 1.433(15) ?
    C2 C3 . 1.350(18) ?
    C2 H2A . 0.9300 ?
    C3 C4 . 1.419(16) ?
    C3 H3A . 0.9300 ?
    C4 C5 . 1.396(16) ?
    C5 C6 . 1.383(14) ?
    C5 C21B . 1.488(7) ?
    C5 C21A . 1.489(6) ?
    C6 C7 . 1.448(16) ?
    C7 C8 . 1.321(13) ?
    C7 H7A . 0.9300 ?
    C8 C9 . 1.405(15) ?
    C8 H8A . 0.9300 ?
    C9 C10 . 1.366(13) ?
    C10 C11 . 1.370(15) ?
    C10 C26B . 1.486(7) ?
    C10 C26A . 1.488(7) ?
    C11 C12 . 1.422(14) ?
    C12 C13 . 1.339(16) ?
    C12 H12A . 0.9300 ?
    C13 C14 . 1.440(15) ?
    C13 H13A . 0.9300 ?
    C14 C15 . 1.380(16) ?
    C15 C16 . 1.404(15) ?
    C15 C31B . 1.488(7) ?
    C15 C31A . 1.488(7) ?
    C16 C17 . 1.417(17) ?
    C17 C18 . 1.314(14) ?
    C17 H17A . 0.9300 ?
    C18 C19 . 1.382(15) ?
    C18 H18A . 0.9300 ?
    C19 C20 . 1.422(14) ?
    C20 C36A . 1.487(6) ?
    C20 C36B . 1.488(7) ?
    S1A C24A . 1.708(13) ?
    S1A C21A . 1.744(10) ?
    C21A C22A . 1.337(14) ?
    C22A C25A . 1.337(14) ?
    C22A C23A . 1.461(14) ?
    C23A C24A . 1.225(15) ?
    C23A H23A . 0.9300 ?
    C24A H24A . 0.9300 ?
    C25A H25A . 0.9600 ?
    C25A H25B . 0.9600 ?
    C25A H25C . 0.9600 ?
    S1B C24B . 1.670(17) ?
    S1B C21B . 1.752(15) ?
    C21B C22B . 1.344(17) ?
    C22B C25B . 1.362(17) ?
    C22B C23B . 1.461(17) ?
    C23B C24B . 1.230(19) ?
    C23B H23B . 0.9300 ?
    C24B H24B . 0.9300 ?
    C25B H25D . 0.9600 ?
    C25B H25E . 0.9600 ?
    C25B H25F . 0.9600 ?
    S2A C29A . 1.632(14) ?
    S2A C26A . 1.758(13) ?
    C26A C27A . 1.339(15) ?
    C27A C30A . 1.381(16) ?
    C27A C28A . 1.458(15) ?
    C28A C29A . 1.232(17) ?
    C28A H28A . 0.9300 ?
    C29A H29A . 0.9300 ?
    C30A H30A . 0.9600 ?
    C30A H30B . 0.9600 ?
    C30A H30C . 0.9600 ?
    S2B C29B . 1.654(16) ?
    S2B C26B . 1.734(14) ?
    C26B C27B . 1.334(16) ?
    C27B C30B . 1.378(16) ?
    C27B C28B . 1.454(16) ?
    C28B C29B . 1.237(18) ?
    C28B H28B . 0.9300 ?
    C29B H29B . 0.9300 ?
    C30B H30D . 0.9600 ?
    C30B H30E . 0.9600 ?
    C30B H30F . 0.9600 ?
    S3A C34A . 1.680(15) ?
    S3A C31A . 1.746(14) ?
    C31A C32A . 1.342(16) ?
    C32A C35A . 1.384(16) ?
    C32A C33A . 1.464(16) ?
    C33A C34A . 1.234(18) ?
    C33A H33A . 0.9300 ?
    C34A H34A . 0.9300 ?
    C35A H35A . 0.9600 ?
    C35A H35B . 0.9600 ?
    C35A H35C . 0.9600 ?
    S3B C34B . 1.669(15) ?
    S3B C31B . 1.755(14) ?
    C31B C32B . 1.351(15) ?
    C32B C35B . 1.396(16) ?
    C32B C33B . 1.463(15) ?
    C33B C34B . 1.248(18) ?
    C33B H33B . 0.9300 ?
    C34B H34B . 0.9300 ?
    C35B H35D . 0.9600 ?
    C35B H35E . 0.9600 ?
    C35B H35F . 0.9600 ?
    S4A C39A . 1.713(12) ?
    S4A C36A . 1.743(10) ?
    C36A C37A . 1.350(12) ?
    C37A C40A . 1.311(13) ?
    C37A C38A . 1.469(14) ?
    C38A C39A . 1.226(14) ?
    C38A H38A . 0.9300 ?
    C39A H39A . 0.9300 ?
    C40A H40A . 0.9600 ?
    C40A H40B . 0.9600 ?
    C40A H40C . 0.9600 ?
    S4B C39B . 1.674(17) ?
    S4B C36B . 1.751(16) ?
    C36B C37B . 1.343(17) ?
    C37B C40B . 1.363(18) ?
    C37B C38B . 1.462(17) ?
    C38B C39B . 1.231(19) ?
    C38B H38B . 0.9300 ?
    C39B H39B . 0.9300 ?
    C40B H40D . 0.9600 ?
    C40B H40E . 0.9600 ?
    C40B H40F . 0.9600 ?
    C1S C2S . 1.3900 ?
    C1S C6S . 1.3900 ?
    C1S H1SA . 0.9300 ?
    C2S C3S . 1.3900 ?
    C2S H2SA . 0.9300 ?
    C3S C4S . 1.3900 ?
    C3S H3SA . 0.9300 ?
    C4S C5S . 1.3900 ?
    C4S H4SA . 0.9300 ?
    C5S C6S . 1.3900 ?
    C5S H5SA . 0.9300 ?
    C6S H6SA . 0.9300 ?
loop_
    _geom_angle_atom_site_label_1
    _geom_angle_atom_site_label_2
    _geom_angle_atom_site_label_3
    _geom_angle_site_symmetry_1
    _geom_angle_site_symmetry_3
    _geom_angle
    _geom_angle_publ_flag
    N1 Ni N2 . . 89.8(3) ?
    N1 Ni N4 . . 90.0(4) ?
    N2 Ni N4 . . 177.4(3) ?
    N1 Ni N3 . . 177.5(4) ?
    N2 Ni N3 . . 90.5(3) ?
    N4 Ni N3 . . 89.8(4) ?
    C1 N1 C4 . . 100.8(9) ?
    C1 N1 Ni . . 129.2(7) ?
    C4 N1 Ni . . 129.9(8) ?
    C6 N2 C9 . . 105.1(9) ?
    C6 N2 Ni . . 127.3(7) ?
    C9 N2 Ni . . 127.3(6) ?
    C14 N3 C11 . . 107.1(8) ?
    C14 N3 Ni . . 126.5(8) ?
    C11 N3 Ni . . 126.3(7) ?
    C16 N4 C19 . . 103.0(10) ?
    C16 N4 Ni . . 128.6(8) ?
    C19 N4 Ni . . 128.4(7) ?
    C20 C1 N1 . . 124.3(9) ?
    C20 C1 C2 . . 120.8(12) ?
    N1 C1 C2 . . 114.3(11) ?
    C3 C2 C1 . . 105.1(12) ?
    C3 C2 H2A . . 127.5 ?
    C1 C2 H2A . . 127.5 ?
    C2 C3 C4 . . 106.8(11) ?
    C2 C3 H3A . . 126.6 ?
    C4 C3 H3A . . 126.6 ?
    C5 C4 N1 . . 123.4(9) ?
    C5 C4 C3 . . 123.6(11) ?
    N1 C4 C3 . . 113.0(12) ?
    C6 C5 C4 . . 121.0(8) ?
    C6 C5 C21B . . 125.5(16) ?
    C4 C5 C21B . . 112.7(15) ?
    C6 C5 C21A . . 118.5(11) ?
    C4 C5 C21A . . 119.3(10) ?
    N2 C6 C5 . . 126.0(10) ?
    N2 C6 C7 . . 109.5(9) ?
    C5 C6 C7 . . 124.4(10) ?
    C8 C7 C6 . . 106.6(10) ?
    C8 C7 H7A . . 126.7 ?
    C6 C7 H7A . . 126.7 ?
    C7 C8 C9 . . 108.9(11) ?
    C7 C8 H8A . . 125.6 ?
    C9 C8 H8A . . 125.6 ?
    C10 C9 N2 . . 125.7(10) ?
    C10 C9 C8 . . 124.6(10) ?
    N2 C9 C8 . . 109.7(9) ?
    C9 C10 C11 . . 123.2(9) ?
    C9 C10 C26B . . 114.4(11) ?
    C11 C10 C26B . . 122.4(11) ?
    C9 C10 C26A . . 121.8(10) ?
    C11 C10 C26A . . 113.9(10) ?
    C10 C11 N3 . . 124.7(9) ?
    C10 C11 C12 . . 125.6(11) ?
    N3 C11 C12 . . 108.6(11) ?
    C13 C12 C11 . . 107.4(11) ?
    C13 C12 H12A . . 126.3 ?
    C11 C12 H12A . . 126.3 ?
    C12 C13 C14 . . 108.7(11) ?
    C12 C13 H13A . . 125.7 ?
    C14 C13 H13A . . 125.7 ?
    N3 C14 C15 . . 127.3(8) ?
    N3 C14 C13 . . 108.2(12) ?
    C15 C14 C13 . . 124.5(11) ?
    C14 C15 C16 . . 120.7(8) ?
    C14 C15 C31B . . 118.9(11) ?
    C16 C15 C31B . . 120.5(12) ?
    C14 C15 C31A . . 114.0(12) ?
    C16 C15 C31A . . 123.5(13) ?
    N4 C16 C15 . . 124.6(11) ?
    N4 C16 C17 . . 111.2(10) ?
    C15 C16 C17 . . 123.7(11) ?
    C18 C17 C16 . . 106.4(11) ?
    C18 C17 H17A . . 126.8 ?
    C16 C17 H17A . . 126.8 ?
    C17 C18 C19 . . 108.4(12) ?
    C17 C18 H18A . . 125.8 ?
    C19 C18 H18A . . 125.8 ?
    C18 C19 N4 . . 111.0(9) ?
    C18 C19 C20 . . 126.6(11) ?
    N4 C19 C20 . . 122.4(10) ?
    C1 C20 C19 . . 123.4(9) ?
    C1 C20 C36A . . 119.9(10) ?
    C19 C20 C36A . . 116.6(10) ?
    C1 C20 C36B . . 118(2) ?
    C19 C20 C36B . . 106(3) ?
    C24A S1A C21A . . 90.0(6) ?
    C22A C21A C5 . . 126.9(10) ?
    C22A C21A S1A . . 110.6(8) ?
    C5 C21A S1A . . 122.5(8) ?
    C25A C22A C21A . . 120.7(12) ?
    C25A C22A C23A . . 128.9(13) ?
    C21A C22A C23A . . 110.4(11) ?
    C24A C23A C22A . . 114.4(13) ?
    C24A C23A H23A . . 122.8 ?
    C22A C23A H23A . . 122.8 ?
    C23A C24A S1A . . 114.3(12) ?
    C23A C24A H24A . . 122.9 ?
    S1A C24A H24A . . 122.9 ?
    C22A C25A H25A . . 109.5 ?
    C22A C25A H25B . . 109.5 ?
    H25A C25A H25B . . 109.5 ?
    C22A C25A H25C . . 109.5 ?
    H25A C25A H25C . . 109.5 ?
    H25B C25A H25C . . 109.5 ?
    C24B S1B C21B . . 91.3(10) ?
    C22B C21B C5 . . 123.0(16) ?
    C22B C21B S1B . . 109.1(11) ?
    C5 C21B S1B . . 127.9(14) ?
    C21B C22B C25B . . 122(2) ?
    C21B C22B C23B . . 110.7(14) ?
    C25B C22B C23B . . 127(2) ?
    C24B C23B C22B . . 114.2(17) ?
    C24B C23B H23B . . 122.9 ?
    C22B C23B H23B . . 122.9 ?
    C23B C24B S1B . . 114.6(16) ?
    C23B C24B H24B . . 122.7 ?
    S1B C24B H24B . . 122.7 ?
    C22B C25B H25D . . 109.5 ?
    C22B C25B H25E . . 109.5 ?
    H25D C25B H25E . . 109.5 ?
    C22B C25B H25F . . 109.5 ?
    H25D C25B H25F . . 109.5 ?
    H25E C25B H25F . . 109.5 ?
    C29A S2A C26A . . 92.9(7) ?
    C27A C26A C10 . . 125.0(12) ?
    C27A C26A S2A . . 108.1(8) ?
    C10 C26A S2A . . 126.6(10) ?
    C26A C27A C30A . . 118.5(14) ?
    C26A C27A C28A . . 109.7(12) ?
    C30A C27A C28A . . 131.2(15) ?
    C29A C28A C27A . . 115.9(15) ?
    C29A C28A H28A . . 122.0 ?
    C27A C28A H28A . . 122.0 ?
    C28A C29A S2A . . 112.8(13) ?
    C28A C29A H29A . . 123.6 ?
    S2A C29A H29A . . 123.6 ?
    C27A C30A H30A . . 109.5 ?
    C27A C30A H30B . . 109.5 ?
    H30A C30A H30B . . 109.5 ?
    C27A C30A H30C . . 109.5 ?
    H30A C30A H30C . . 109.5 ?
    H30B C30A H30C . . 109.5 ?
    C29B S2B C26B . . 92.1(9) ?
    C27B C26B C10 . . 126.7(14) ?
    C27B C26B S2B . . 108.3(10) ?
    C10 C26B S2B . . 124.5(12) ?
    C26B C27B C30B . . 120.2(17) ?
    C26B C27B C28B . . 112.1(13) ?
    C30B C27B C28B . . 127.6(18) ?
    C29B C28B C27B . . 112.8(16) ?
    C29B C28B H28B . . 123.6 ?
    C27B C28B H28B . . 123.6 ?
    C28B C29B S2B . . 114.7(15) ?
    C28B C29B H29B . . 122.7 ?
    S2B C29B H29B . . 122.7 ?
    C27B C30B H30D . . 109.5 ?
    C27B C30B H30E . . 109.5 ?
    H30D C30B H30E . . 109.5 ?
    C27B C30B H30F . . 109.5 ?
    H30D C30B H30F . . 109.5 ?
    H30E C30B H30F . . 109.5 ?
    C34A S3A C31A . . 91.4(9) ?
    C32A C31A C15 . . 123.8(13) ?
    C32A C31A S3A . . 109.1(9) ?
    C15 C31A S3A . . 126.6(11) ?
    C31A C32A C35A . . 118.7(17) ?
    C31A C32A C33A . . 110.9(13) ?
    C35A C32A C33A . . 130.5(17) ?
    C34A C33A C32A . . 113.9(16) ?
    C34A C33A H33A . . 123.1 ?
    C32A C33A H33A . . 123.1 ?
    C33A C34A S3A . . 113.7(15) ?
    C33A C34A H34A . . 123.1 ?
    S3A C34A H34A . . 123.1 ?
    C32A C35A H35A . . 109.5 ?
    C32A C35A H35B . . 109.5 ?
    H35A C35A H35B . . 109.5 ?
    C32A C35A H35C . . 109.5 ?
    H35A C35A H35C . . 109.5 ?
    H35B C35A H35C . . 109.5 ?
    C34B S3B C31B . . 90.9(8) ?
    C32B C31B C15 . . 127.9(12) ?
    C32B C31B S3B . . 110.5(8) ?
    C15 C31B S3B . . 121.3(10) ?
    C31B C32B C35B . . 117.0(14) ?
    C31B C32B C33B . . 109.1(12) ?
    C35B C32B C33B . . 133.4(16) ?
    C34B C33B C32B . . 115.1(15) ?
    C34B C33B H33B . . 122.4 ?
    C32B C33B H33B . . 122.4 ?
    C33B C34B S3B . . 114.3(13) ?
    C33B C34B H34B . . 122.9 ?
    S3B C34B H34B . . 122.9 ?
    C32B C35B H35D . . 109.5 ?
    C32B C35B H35E . . 109.5 ?
    H35D C35B H35E . . 109.5 ?
    C32B C35B H35F . . 109.5 ?
    H35D C35B H35F . . 109.5 ?
    H35E C35B H35F . . 109.5 ?
    C39A S4A C36A . . 90.1(6) ?
    C37A C36A C20 . . 130.0(10) ?
    C37A C36A S4A . . 109.9(8) ?
    C20 C36A S4A . . 119.6(8) ?
    C40A C37A C36A . . 122.8(11) ?
    C40A C37A C38A . . 125.5(12) ?
    C36A C37A C38A . . 111.6(11) ?
    C39A C38A C37A . . 112.8(13) ?
    C39A C38A H38A . . 123.6 ?
    C37A C38A H38A . . 123.6 ?
    C38A C39A S4A . . 115.5(11) ?
    C38A C39A H39A . . 122.2 ?
    S4A C39A H39A . . 122.2 ?
    C37A C40A H40A . . 109.5 ?
    C37A C40A H40B . . 109.5 ?
    H40A C40A H40B . . 109.5 ?
    C37A C40A H40C . . 109.5 ?
    H40A C40A H40C . . 109.5 ?
    H40B C40A H40C . . 109.5 ?
    C39B S4B C36B . . 91.1(11) ?
    C37B C36B C20 . . 122(3) ?
    C37B C36B S4B . . 109.1(13) ?
    C20 C36B S4B . . 128(2) ?
    C36B C37B C40B . . 120(2) ?
    C36B C37B C38B . . 111.1(15) ?
    C40B C37B C38B . . 129(2) ?
    C39B C38B C37B . . 113.8(18) ?
    C39B C38B H38B . . 123.1 ?
    C37B C38B H38B . . 123.1 ?
    C38B C39B S4B . . 114.8(17) ?
    C38B C39B H39B . . 122.6 ?
    S4B C39B H39B . . 122.6 ?
    C37B C40B H40D . . 109.5 ?
    C37B C40B H40E . . 109.5 ?
    H40D C40B H40E . . 109.5 ?
    C37B C40B H40F . . 109.5 ?
    H40D C40B H40F . . 109.5 ?
    H40E C40B H40F . . 109.5 ?
    C2S C1S C6S . . 120.0 ?
    C2S C1S H1SA . . 120.0 ?
    C6S C1S H1SA . . 120.0 ?
    C3S C2S C1S . . 120.0 ?
    C3S C2S H2SA . . 120.0 ?
    C1S C2S H2SA . . 120.0 ?
    C2S C3S C4S . . 120.0 ?
    C2S C3S H3SA . . 120.0 ?
    C4S C3S H3SA . . 120.0 ?
    C5S C4S C3S . . 120.0 ?
    C5S C4S H4SA . . 120.0 ?
    C3S C4S H4SA . . 120.0 ?
    C4S C5S C6S . . 120.0 ?
    C4S C5S H5SA . . 120.0 ?
    C6S C5S H5SA . . 120.0 ?
    C5S C6S C1S . . 120.0 ?
    C5S C6S H6SA . . 120.0 ?
    C1S C6S H6SA . . 120.0 ?
loop_
    _geom_torsion_atom_site_label_1
    _geom_torsion_atom_site_label_2
    _geom_torsion_atom_site_label_3
    _geom_torsion_atom_site_label_4
    _geom_torsion_site_symmetry_1
    _geom_torsion_site_symmetry_2
    _geom_torsion_site_symmetry_3
    _geom_torsion_site_symmetry_4
    _geom_torsion
    _geom_torsion_publ_flag
    N2 Ni N1 C1 . . . . 165.7(9) ?
    N4 Ni N1 C1 . . . . -16.8(9) ?
    N2 Ni N1 C4 . . . . -8.3(8) ?
    N4 Ni N1 C4 . . . . 169.1(8) ?
    N1 Ni N2 C6 . . . . 15.1(8) ?
    N3 Ni N2 C6 . . . . -167.3(8) ?
    N1 Ni N2 C9 . . . . -171.9(8) ?
    N3 Ni N2 C9 . . . . 5.6(8) ?
    N2 Ni N3 C14 . . . . 168.2(9) ?
    N4 Ni N3 C14 . . . . -9.2(9) ?
    N2 Ni N3 C11 . . . . -15.2(9) ?
    N4 Ni N3 C11 . . . . 167.4(9) ?
    N1 Ni N4 C16 . . . . -168.1(8) ?
    N3 Ni N4 C16 . . . . 14.3(8) ?
    N1 Ni N4 C19 . . . . 11.3(8) ?
    N3 Ni N4 C19 . . . . -166.2(8) ?
    C4 N1 C1 C20 . . . . -171.2(10) ?
    Ni N1 C1 C20 . . . . 13.5(16) ?
    C4 N1 C1 C2 . . . . 0.2(12) ?
    Ni N1 C1 C2 . . . . -175.2(8) ?
    C20 C1 C2 C3 . . . . 171.2(12) ?
    N1 C1 C2 C3 . . . . -0.5(15) ?
    C1 C2 C3 C4 . . . . 0.6(15) ?
    C1 N1 C4 C5 . . . . -179.2(10) ?
    Ni N1 C4 C5 . . . . -3.9(15) ?
    C1 N1 C4 C3 . . . . 0.2(12) ?
    Ni N1 C4 C3 . . . . 175.5(8) ?
    C2 C3 C4 C5 . . . . 178.9(12) ?
    C2 C3 C4 N1 . . . . -0.6(15) ?
    N1 C4 C5 C6 . . . . 13.7(16) ?
    C3 C4 C5 C6 . . . . -165.7(11) ?
    N1 C4 C5 C21B . . . . -156.2(12) ?
    C3 C4 C5 C21B . . . . 24.3(17) ?
    N1 C4 C5 C21A . . . . -178.8(9) ?
    C3 C4 C5 C21A . . . . 1.7(16) ?
    C9 N2 C6 C5 . . . . 175.1(10) ?
    Ni N2 C6 C5 . . . . -10.7(14) ?
    C9 N2 C6 C7 . . . . -2.2(10) ?
    Ni N2 C6 C7 . . . . 172.0(6) ?
    C4 C5 C6 N2 . . . . -6.3(16) ?
    C21B C5 C6 N2 . . . . 162.3(13) ?
    C21A C5 C6 N2 . . . . -173.9(9) ?
    C4 C5 C6 C7 . . . . 170.6(10) ?
    C21B C5 C6 C7 . . . . -20.8(18) ?
    C21A C5 C6 C7 . . . . 3.0(15) ?
    N2 C6 C7 C8 . . . . 4.5(11) ?
    C5 C6 C7 C8 . . . . -172.9(10) ?
    C6 C7 C8 C9 . . . . -4.8(11) ?
    C6 N2 C9 C10 . . . . 179.4(10) ?
    Ni N2 C9 C10 . . . . 5.2(14) ?
    C6 N2 C9 C8 . . . . -0.7(10) ?
    Ni N2 C9 C8 . . . . -174.9(6) ?
    C7 C8 C9 C10 . . . . -176.5(10) ?
    C7 C8 C9 N2 . . . . 3.6(12) ?
    N2 C9 C10 C11 . . . . -9.7(16) ?
    C8 C9 C10 C11 . . . . 170.4(11) ?
    N2 C9 C10 C26B . . . . 169.6(11) ?
    C8 C9 C10 C26B . . . . -10.3(16) ?
    N2 C9 C10 C26A . . . . -176.8(10) ?
    C8 C9 C10 C26A . . . . 3.3(17) ?
    C9 C10 C11 N3 . . . . -1.2(18) ?
    C26B C10 C11 N3 . . . . 179.6(12) ?
    C26A C10 C11 N3 . . . . 166.9(11) ?
    C9 C10 C11 C12 . . . . -167.9(11) ?
    C26B C10 C11 C12 . . . . 12.9(19) ?
    C26A C10 C11 C12 . . . . 0.2(17) ?
    C14 N3 C11 C10 . . . . -167.2(11) ?
    Ni N3 C11 C10 . . . . 15.7(16) ?
    C14 N3 C11 C12 . . . . 1.5(13) ?
    Ni N3 C11 C12 . . . . -175.6(8) ?
    C10 C11 C12 C13 . . . . 165.2(12) ?
    N3 C11 C12 C13 . . . . -3.3(15) ?
    C11 C12 C13 C14 . . . . 3.8(16) ?
    C11 N3 C14 C15 . . . . -179.5(11) ?
    Ni N3 C14 C15 . . . . -2.4(17) ?
    C11 N3 C14 C13 . . . . 0.8(13) ?
    Ni N3 C14 C13 . . . . 177.9(8) ?
    C12 C13 C14 N3 . . . . -3.0(15) ?
    C12 C13 C14 C15 . . . . 177.4(12) ?
    N3 C14 C15 C16 . . . . 13.6(18) ?
    C13 C14 C15 C16 . . . . -166.8(11) ?
    N3 C14 C15 C31B . . . . -166.5(11) ?
    C13 C14 C15 C31B . . . . 13.1(18) ?
    N3 C14 C15 C31A . . . . 178.5(12) ?
    C13 C14 C15 C31A . . . . -1.9(18) ?
    C19 N4 C16 C15 . . . . 172.1(10) ?
    Ni N4 C16 C15 . . . . -8.3(15) ?
    C19 N4 C16 C17 . . . . 0.2(11) ?
    Ni N4 C16 C17 . . . . 179.7(7) ?
    C14 C15 C16 N4 . . . . -8.0(17) ?
    C31B C15 C16 N4 . . . . 172.1(11) ?
    C31A C15 C16 N4 . . . . -171.4(11) ?
    C14 C15 C16 C17 . . . . 162.9(11) ?
    C31B C15 C16 C17 . . . . -17.0(17) ?
    C31A C15 C16 C17 . . . . -0.4(18) ?
    N4 C16 C17 C18 . . . . 1.3(13) ?
    C15 C16 C17 C18 . . . . -170.8(10) ?
    C16 C17 C18 C19 . . . . -2.2(13) ?
    C17 C18 C19 N4 . . . . 2.4(14) ?
    C17 C18 C19 C20 . . . . -176.3(10) ?
    C16 N4 C19 C18 . . . . -1.5(12) ?
    Ni N4 C19 C18 . . . . 178.9(7) ?
    C16 N4 C19 C20 . . . . 177.3(9) ?
    Ni N4 C19 C20 . . . . -2.3(14) ?
    N1 C1 C20 C19 . . . . 1.8(17) ?
    C2 C1 C20 C19 . . . . -169.0(11) ?
    N1 C1 C20 C36A . . . . 179.2(10) ?
    C2 C1 C20 C36A . . . . 8.4(16) ?
    N1 C1 C20 C36B . . . . 138(2) ?
    C2 C1 C20 C36B . . . . -33(3) ?
    C18 C19 C20 C1 . . . . 171.4(12) ?
    N4 C19 C20 C1 . . . . -7.2(16) ?
    C18 C19 C20 C36A . . . . -6.1(16) ?
    N4 C19 C20 C36A . . . . 175.3(9) ?
    C18 C19 C20 C36B . . . . 31(2) ?
    N4 C19 C20 C36B . . . . -147.4(16) ?
    C6 C5 C21A C22A . . . . -115.9(13) ?
    C4 C5 C21A C22A . . . . 76.3(16) ?
    C21B C5 C21A C22A . . . . -1(4) ?
    C6 C5 C21A S1A . . . . 63.0(14) ?
    C4 C5 C21A S1A . . . . -104.8(11) ?
    C21B C5 C21A S1A . . . . 178(4) ?
    C24A S1A C21A C22A . . . . 0.1(10) ?
    C24A S1A C21A C5 . . . . -179.0(12) ?
    C5 C21A C22A C25A . . . . -5(2) ?
    S1A C21A C22A C25A . . . . 175.7(12) ?
    C5 C21A C22A C23A . . . . 175.9(14) ?
    S1A C21A C22A C23A . . . . -3.1(13) ?
    C25A C22A C23A C24A . . . . -172.6(17) ?
    C21A C22A C23A C24A . . . . 6(2) ?
    C22A C23A C24A S1A . . . . -6(2) ?
    C21A S1A C24A C23A . . . . 3.7(16) ?
    C6 C5 C21B C22B . . . . 108(2) ?
    C4 C5 C21B C22B . . . . -83(3) ?
    C21A C5 C21B C22B . . . . 30(3) ?
    C6 C5 C21B S1B . . . . -69(3) ?
    C4 C5 C21B S1B . . . . 101(2) ?
    C21A C5 C21B S1B . . . . -147(6) ?
    C24B S1B C21B C22B . . . . 0.3(14) ?
    C24B S1B C21B C5 . . . . 177(4) ?
    C5 C21B C22B C25B . . . . 6(4) ?
    S1B C21B C22B C25B . . . . -177(2) ?
    C5 C21B C22B C23B . . . . -176(3) ?
    S1B C21B C22B C23B . . . . 1.0(18) ?
    C21B C22B C23B C24B . . . . -3(4) ?
    C25B C22B C23B C24B . . . . 175(3) ?
    C22B C23B C24B S1B . . . . 3(5) ?
    C21B S1B C24B C23B . . . . -2(3) ?
    C9 C10 C26A C27A . . . . -80.9(16) ?
    C11 C10 C26A C27A . . . . 110.9(15) ?
    C26B C10 C26A C27A . . . . -19(4) ?
    C9 C10 C26A S2A . . . . 91.8(15) ?
    C11 C10 C26A S2A . . . . -76.4(15) ?
    C26B C10 C26A S2A . . . . 153(6) ?
    C29A S2A C26A C27A . . . . -1.1(10) ?
    C29A S2A C26A C10 . . . . -174.8(15) ?
    C10 C26A C27A C30A . . . . -2(2) ?
    S2A C26A C27A C30A . . . . -175.9(13) ?
    C10 C26A C27A C28A . . . . 170.8(17) ?
    S2A C26A C27A C28A . . . . -3.0(13) ?
    C26A C27A C28A C29A . . . . 8(2) ?
    C30A C27A C28A C29A . . . . 179.4(19) ?
    C27A C28A C29A S2A . . . . -9(2) ?
    C26A S2A C29A C28A . . . . 5.7(17) ?
    C9 C10 C26B C27B . . . . 107.3(18) ?
    C11 C10 C26B C27B . . . . -73(2) ?
    C26A C10 C26B C27B . . . . -18(4) ?
    C9 C10 C26B S2B . . . . -82.1(16) ?
    C11 C10 C26B S2B . . . . 97.2(17) ?
    C26A C10 C26B S2B . . . . 153(6) ?
    C29B S2B C26B C27B . . . . 0.6(12) ?
    C29B S2B C26B C10 . . . . -171.5(19) ?
    C10 C26B C27B C30B . . . . -12(3) ?
    S2B C26B C27B C30B . . . . 176.2(16) ?
    C10 C26B C27B C28B . . . . 170(2) ?
    S2B C26B C27B C28B . . . . -1.7(16) ?
    C26B C27B C28B C29B . . . . 2(3) ?
    C30B C27B C28B C29B . . . . -175(2) ?
    C27B C28B C29B S2B . . . . -2(3) ?
    C26B S2B C29B C28B . . . . 1(2) ?
    C14 C15 C31A C32A . . . . 100.1(19) ?
    C16 C15 C31A C32A . . . . -95.5(19) ?
    C31B C15 C31A C32A . . . . -13(5) ?
    C14 C15 C31A S3A . . . . -88.9(18) ?
    C16 C15 C31A S3A . . . . 75.5(19) ?
    C31B C15 C31A S3A . . . . 158(7) ?
    C34A S3A C31A C32A . . . . 3.3(12) ?
    C34A S3A C31A C15 . . . . -169(2) ?
    C15 C31A C32A C35A . . . . -6(3) ?
    S3A C31A C32A C35A . . . . -178.4(16) ?
    C15 C31A C32A C33A . . . . 174(2) ?
    S3A C31A C32A C33A . . . . 1.8(15) ?
    C31A C32A C33A C34A . . . . -8(3) ?
    C35A C32A C33A C34A . . . . 172(2) ?
    C32A C33A C34A S3A . . . . 11(3) ?
    C31A S3A C34A C33A . . . . -9(2) ?
    C14 C15 C31B C32B . . . . -84.9(19) ?
    C16 C15 C31B C32B . . . . 95.0(19) ?
    C31A C15 C31B C32B . . . . -11(5) ?
    C14 C15 C31B S3B . . . . 87.9(16) ?
    C16 C15 C31B S3B . . . . -92.2(16) ?
    C31A C15 C31B S3B . . . . 161(7) ?
    C34B S3B C31B C32B . . . . -1.2(11) ?
    C34B S3B C31B C15 . . . . -175.1(18) ?
    C15 C31B C32B C35B . . . . -12(2) ?
    S3B C31B C32B C35B . . . . 174.3(14) ?
    C15 C31B C32B C33B . . . . 175(2) ?
    S3B C31B C32B C33B . . . . 1.7(14) ?
    C31B C32B C33B C34B . . . . -2(3) ?
    C35B C32B C33B C34B . . . . -173(2) ?
    C32B C33B C34B S3B . . . . 1(3) ?
    C31B S3B C34B C33B . . . . 0(2) ?
    C1 C20 C36A C37A . . . . -92.4(14) ?
    C19 C20 C36A C37A . . . . 85.2(14) ?
    C36B C20 C36A C37A . . . . 5(4) ?
    C1 C20 C36A S4A . . . . 79.0(12) ?
    C19 C20 C36A S4A . . . . -103.4(10) ?
    C36B C20 C36A S4A . . . . 177(4) ?
    C39A S4A C36A C37A . . . . 0.9(9) ?
    C39A S4A C36A C20 . . . . -172.1(10) ?
    C20 C36A C37A C40A . . . . -12.0(19) ?
    S4A C36A C37A C40A . . . . 175.9(11) ?
    C20 C36A C37A C38A . . . . 172.2(12) ?
    S4A C36A C37A C38A . . . . 0.1(11) ?
    C40A C37A C38A C39A . . . . -177.3(15) ?
    C36A C37A C38A C39A . . . . -1.7(17) ?
    C37A C38A C39A S4A . . . . 2.5(18) ?
    C36A S4A C39A C38A . . . . -2.1(14) ?
    C1 C20 C36B C37B . . . . 118(4) ?
    C19 C20 C36B C37B . . . . -100(4) ?
    C36A C20 C36B C37B . . . . 14(3) ?
    C1 C20 C36B S4B . . . . -50(6) ?
    C19 C20 C36B S4B . . . . 92(5) ?
    C36A C20 C36B S4B . . . . -154(7) ?
    C39B S4B C36B C37B . . . . 0.1(16) ?
    C39B S4B C36B C20 . . . . 169(7) ?
    C20 C36B C37B C40B . . . . 11(7) ?
    S4B C36B C37B C40B . . . . -179(2) ?
    C20 C36B C37B C38B . . . . -170(6) ?
    S4B C36B C37B C38B . . . . 0.3(19) ?
    C36B C37B C38B C39B . . . . -1(4) ?
    C40B C37B C38B C39B . . . . 179(4) ?
    C37B C38B C39B S4B . . . . 1(5) ?
    C36B S4B C39B C38B . . . . -1(4) ?
    C6S C1S C2S C3S . . . . 0.0 ?
    C1S C2S C3S C4S . . . . 0.0 ?
    C2S C3S C4S C5S . . . . 0.0 ?
    C3S C4S C5S C6S . . . . 0.0 ?
    C4S C5S C6S C1S . . . . 0.0 ?
    C2S C1S C6S C5S . . . . 0.0 ?
loop_
    _geom_hbond_atom_site_label_D
    _geom_hbond_atom_site_label_H
    _geom_hbond_atom_site_label_A
    _geom_hbond_site_symmetry_A
    _geom_hbond_distance_DH
    _geom_hbond_distance_HA
    _geom_hbond_distance_DA
    _geom_hbond_angle_DHA
    _geom_hbond_publ_flag
    C30A H30A S1A 3_565 0.96 2.70 3.50(2) 141 no
