# Supplementary material for: [meso-5,10,15,20-Tetra­kis(3-methyl­thio­phen-2-yl)porphyrinato-κ4 N,N′,N′′,N′′′]nickel(II) benzene hemisolvate
Source: Acta Crystallogr Sect E Struct Rep Online. 2013 Nov 13;69(Pt 12):m652–3. doi: 10.1107/S1600536813030468 (PMC3884990; doi:10.1107/S1600536813030468)
Supplement: Supplementary file 2 [file e-69-0m652-Isup2.hkl]

# 
# h,k,l, Fc-squared, Fo-squared, sigma(Fo-squared) and status flag 
# 
data_I
_shelx_title ' SM-11(PR-11)' 
_shelx_refln_list_code          4 
_shelx_F_calc_maximum      206.28 
_exptl_crystal_F_000      1636.00 
_reflns_d_resolution_high  0.8330 
 
loop_ 
 _symmetry_equiv_pos_as_xyz 
 'x, y, z' 
 '-x, -y, z+1/2' 
 'x+1/2, -y+1/2, z' 
 '-x+1/2, y+1/2, z+1/2' 
 
_cell_length_a    12.4854 
_cell_length_b    11.3906 
_cell_length_c    28.3653 
_cell_angle_alpha  90.000 
_cell_angle_beta   90.000 
_cell_angle_gamma  90.000 
 
_shelx_F_squared_multiplier     1.000 
 
loop_ 
 _refln_index_h 
 _refln_index_k 
 _refln_index_l 
 _refln_F_squared_calc 
 _refln_F_squared_meas 
 _refln_F_squared_sigma 
 _refln_observed_status 
   4   0 -20      759.59      758.07    137.93 o 
   3   1 -20     1425.07     1431.88    196.10 o 
   2   2 -20      358.47      411.78    111.27 o 
   4   0 -19      320.79      303.09     93.61 o 
   3   1 -19      892.22     1033.38    171.57 o 
   4   1 -19       80.90       61.13     77.29 o 
   5   1 -19      801.19      915.13    150.08 o 
   2   2 -19      976.49     1118.77    175.40 o 
   3   2 -19       45.67       88.54     60.64 o 
   5   2 -19        0.06       -3.60     54.68 o 
   6   2 -19       29.59       26.21     41.74 o 
   2   3 -19       94.01       87.31     55.47 o 
   3   3 -19      187.89      190.25     85.96 o 
   7   3 -19        3.12      -65.25     74.25 o 
   1   4 -19       68.48      122.07     68.18 o 
   2   4 -19     1104.63     1294.62    191.71 o 
   1   5 -19      715.23      631.05    133.32 o 
   4   0 -18      564.07      725.11    135.23 o 
   6   0 -18      109.06       81.34     44.78 o 
   2   1 -18      884.98      868.55    147.72 o 
   3   1 -18     2148.32     2728.63    257.64 o 
   4   1 -18      209.73      164.39     48.29 o 
   5   1 -18      332.13      417.08     76.72 o 
   6   1 -18        1.47      154.47     69.98 o 
   2   2 -18      487.63      513.26    113.41 o 
   3   2 -18      325.77      404.91    107.56 o 
   4   2 -18     1979.17     2525.11    261.80 o 
   5   2 -18       27.47       53.78     60.42 o 
   6   2 -18      223.54      408.18    102.83 o 
   7   2 -18        6.21       17.66     40.05 o 
   1   3 -18      497.43      702.49    134.33 o 
   2   3 -18      144.16      204.31     88.99 o 
   3   3 -18     1226.27     1565.76    204.76 o 
   4   3 -18       48.88      115.77     61.32 o 
   6   3 -18       50.80      235.48     89.67 o 
   7   3 -18      343.28      401.54    101.59 o 
   8   3 -18       26.29      139.73     80.33 o 
   1   4 -18      139.48      152.33     83.26 o 
   2   4 -18      247.70      220.06     83.59 o 
   3   4 -18       23.79      -14.06     58.95 o 
   8   4 -18       74.91      115.54     60.87 o 
   1   5 -18      575.31      439.45    111.94 o 
   2   5 -18       45.44       40.95     50.74 o 
   1   6 -18       41.79       89.78     76.95 o 
   4   0 -17      330.50      370.82     97.21 o 
   6   0 -17     1168.13     1590.62    194.07 o 
   3   1 -17       18.89        6.19     36.23 o 
   4   1 -17      214.69      277.35     59.60 o 
   5   1 -17     1782.16     2109.81    157.26 o 
   6   1 -17      170.97      144.20     61.04 o 
   7   1 -17       94.19      207.58     78.75 o 
   3   2 -17      426.80      458.80    107.67 o 
   4   2 -17      560.67      798.69    146.03 o 
   5   2 -17      126.57      202.00     57.93 o 
   6   2 -17      107.91      178.66     70.09 o 
   7   2 -17       71.60      126.68     68.18 o 
   8   2 -17      137.51      297.02     92.93 o 
   1   3 -17      965.68     1119.67    164.82 o 
   2   3 -17       60.01      100.58     46.13 o 
   3   3 -17      824.83     1133.17    174.16 o 
   4   3 -17      277.91      467.02    106.54 o 
   6   3 -17      100.93       86.74     59.74 o 
   7   3 -17       35.50        2.59     45.45 o 
   8   3 -17       29.62       92.14     66.49 o 
   1   4 -17       69.96       43.54     50.18 o 
   2   4 -17     1735.62     1921.51    221.53 o 
   3   4 -17       92.49       47.14     46.69 o 
   8   4 -17       48.79      -64.69     64.69 o 
   9   4 -17       26.31       -7.99     52.88 o 
   1   5 -17     1392.38     1645.53    204.99 o 
   2   5 -17       56.17      133.32     73.24 o 
   3   5 -17      195.71      279.47     96.64 o 
   1   6 -17      254.90      238.29     91.24 o 
   2   6 -17      375.21      532.61    125.56 o 
   0   7 -17      700.46      761.45    142.66 o 
   1   7 -17      515.73      560.51    124.66 o 
   4   0 -16      353.81      290.16     88.77 o 
   6   0 -16      821.50     1020.10    162.57 o 
   3   1 -16      232.80      210.84     77.85 o 
   4   1 -16      795.44      975.72    105.65 o 
   5   1 -16      200.15       92.87     34.65 o 
   6   1 -16      184.21      211.20     68.40 o 
   7   1 -16      259.03      178.44     75.15 o 
   8   1 -16       47.26       52.99     45.34 o 
   4   2 -16      513.00      531.93     80.07 o 
   5   2 -16      136.55      189.84     53.76 o 
   6   2 -16      456.61      574.03     84.90 o 
   7   2 -16      203.75      230.75     81.00 o 
   8   2 -16      137.67      177.20     81.79 o 
   1   3 -16     1488.94     1505.46    182.26 o 
   2   3 -16     1172.84     1324.66    176.75 o 
   3   3 -16      891.27     1007.39    157.28 o 
   4   3 -16      679.60      713.63    142.77 o 
   5   3 -16       33.54      -18.23     59.63 o 
   6   3 -16      233.29      243.69     75.60 o 
   7   3 -16      174.45      288.47     88.09 o 
   8   3 -16      103.46      106.66     51.08 o 
   9   3 -16       43.78      -52.54     59.29 o 
   1   4 -16        5.67       36.68     43.54 o 
   2   4 -16     1542.17     1601.65    197.56 o 
   3   4 -16      328.39      306.69     99.23 o 
   4   4 -16      667.43      686.85    141.53 o 
   7   4 -16       90.34       77.40     46.02 o 
   8   4 -16       40.82       45.90     39.38 o 
   9   4 -16       28.37       49.05     39.49 o 
   1   5 -16      881.95      978.59    156.95 o 
   2   5 -16      177.56      360.81    103.39 o 
   3   5 -16      576.75      599.10    130.06 o 
   9   5 -16       12.16       -7.54     29.36 o 
   0   6 -16     1054.72     1214.74    178.55 o 
   1   6 -16      300.38      107.11     55.02 o 
   2   6 -16       32.19       39.94     55.58 o 
   1   7 -16      275.71      240.20     90.79 o 
   2   7 -16       73.69      102.38     58.05 o 
   0   8 -16      595.12      412.79    126.12 o 
   1   8 -16      182.14      276.99     93.61 o 
   4   0 -15      906.72     1100.77    150.31 o 
   6   0 -15      584.53      503.02    111.38 o 
   3   1 -15        4.39       29.25     37.69 o 
   4   1 -15       42.97        7.06     25.76 o 
   5   1 -15     1083.04     1282.70    119.41 o 
   6   1 -15       80.23      127.26     45.68 o 
   7   1 -15      183.66      277.63     62.53 o 
   8   1 -15       70.60       96.98     43.09 o 
   4   2 -15      135.57      155.03     57.83 o 
   5   2 -15      228.82      325.94     58.31 o 
   6   2 -15      614.93      666.13     90.41 o 
   7   2 -15       31.91       95.63     43.65 o 
   8   2 -15      246.43      268.22     89.56 o 
   9   2 -15       15.95       51.75     41.40 o 
   1   3 -15     3430.48     3236.37    264.73 o 
   2   3 -15      299.77      245.94     92.93 o 
   4   3 -15       38.06      130.73     70.99 o 
   5   3 -15      774.05      792.60     97.63 o 
   6   3 -15       50.54       31.84     43.88 o 
   7   3 -15        1.64       12.71     42.87 o 
   8   3 -15       23.53        7.20     36.11 o 
   9   3 -15       27.67       69.87     51.30 o 
   1   4 -15      658.05      484.79    103.96 o 
   2   4 -15     1581.60     1657.79    195.54 o 
   3   4 -15      168.29      181.25     72.00 o 
   4   4 -15      234.99      185.30     81.12 o 
   5   4 -15       10.31       89.67     72.68 o 
   7   4 -15       43.87       14.40     51.08 o 
   8   4 -15       33.71       35.89     48.83 o 
   9   4 -15       32.38      115.43     58.50 o 
  10   4 -15       36.27      -13.73     41.40 o 
   0   5 -15      844.37     1023.03    150.42 o 
   1   5 -15     1352.04     1781.55    203.41 o 
   2   5 -15       39.86      -32.29     47.93 o 
   3   5 -15      631.88      821.53    143.67 o 
   4   5 -15      291.61      340.90    101.37 o 
   9   5 -15       70.07       31.84     41.52 o 
  11   5 -15       15.88       14.06     48.94 o 
  12   5 -15       10.03      126.46     70.88 o 
   1   6 -15      300.93      455.65    111.83 o 
   2   6 -15      341.34      269.57     84.04 o 
   3   6 -15      138.02      205.89     88.54 o 
  10   6 -15       24.85        2.48     57.27 o 
  11   6 -15       17.87       26.55     51.53 o 
   0   7 -15      325.81      322.44     91.69 o 
   1   7 -15      617.46      605.62    130.62 o 
   2   7 -15        2.35       34.09     39.38 o 
   9   7 -15       16.88      -24.30     60.64 o 
  10   7 -15        5.20       25.76     43.99 o 
  11   7 -15        7.34      152.78     87.98 o 
   1   8 -15       26.13      -45.12     57.94 o 
  10   8 -15        4.59       32.18     57.94 o 
   0   9 -15       66.84       60.87     57.38 o 
   4   0 -14      604.69      467.47     98.89 o 
   6   0 -14     1693.45     1634.84    189.01 o 
   8   0 -14      609.94      469.94    108.91 o 
   3   1 -14      903.04      909.62    136.58 o 
   4   1 -14       44.28       90.68     51.75 o 
   5   1 -14       54.23       -4.49     36.16 o 
   6   1 -14      165.37      134.47     40.83 o 
   7   1 -14     1010.00     1251.05    120.01 o 
   8   1 -14       78.70      107.22     59.29 o 
   4   2 -14      474.24      486.14     95.18 o 
   5   2 -14      314.81      309.37     62.42 o 
   6   2 -14      451.52      431.74     79.82 o 
   7   2 -14       86.70       38.32     71.33 o 
   8   2 -14      298.57      401.76    102.04 o 
   9   2 -14       11.45       32.63     55.92 o 
   1   3 -14     1519.01     1797.30    189.91 o 
   5   3 -14      180.85      189.97     44.95 o 
   6   3 -14      219.74      209.11     63.74 o 
   7   3 -14      968.56      972.40    147.27 o 
   8   3 -14        8.86       91.36     63.90 o 
   9   3 -14       86.27       57.60     48.94 o 
  10   3 -14       15.67      -27.34     36.34 o 
  11   3 -14       73.28      106.54     65.03 o 
  12   3 -14       20.98       82.24     59.52 o 
   0   4 -14     1470.02     1348.62    167.97 o 
   1   4 -14      210.42      356.98     95.18 o 
   2   4 -14      415.48      401.54    101.37 o 
   3   4 -14       35.28       48.72     50.63 o 
   4   4 -14      625.34      392.76    107.67 o 
   5   4 -14      386.74      472.42    106.32 o 
   6   4 -14       56.56       64.24     38.36 o 
   7   4 -14      120.34      103.84     50.52 o 
   8   4 -14      134.82      148.06     55.35 o 
   9   4 -14       12.81       41.37     53.83 o 
  10   4 -14      120.85      175.29     81.79 o 
  11   4 -14       17.25      108.79     68.18 o 
  12   4 -14       12.32       30.94     52.43 o 
   1   5 -14     1734.33     1402.96    176.41 o 
   2   5 -14      411.59      333.02     87.08 o 
   3   5 -14     1101.27     1131.37    165.50 o 
   4   5 -14       87.07       37.46     64.80 o 
   8   5 -14       51.38       18.92     50.52 o 
   9   5 -14       38.10       13.61     33.87 o 
  10   5 -14       17.90      -36.93     36.93 o 
  11   5 -14       49.17      -32.74     55.35 o 
  12   5 -14        0.92      -11.25     45.23 o 
   0   6 -14     2989.72     3469.71    279.02 o 
   1   6 -14      520.37      640.16    131.52 o 
   2   6 -14       24.25       -3.49     54.90 o 
   3   6 -14      145.69      193.85     83.71 o 
   4   6 -14      422.29      500.09    114.08 o 
   7   6 -14       57.99       53.67     68.18 o 
   8   6 -14       30.76       58.05     51.64 o 
   9   6 -14       68.02      157.17     74.03 o 
  10   6 -14       71.33       35.66     51.42 o 
  11   6 -14        3.08       62.89     72.90 o 
   1   7 -14      258.96      213.09     86.29 o 
   2   7 -14       20.39       50.97     57.15 o 
   3   7 -14       98.92       38.14     40.50 o 
   7   7 -14       90.39        0.56     49.05 o 
   8   7 -14       41.74       96.76     63.00 o 
   9   7 -14       27.65       82.47     50.74 o 
  10   7 -14       13.86      -32.06     73.13 o 
  11   7 -14       37.27      140.18     74.25 o 
   0   8 -14      377.65      502.91    115.88 o 
   1   8 -14      343.80      570.75    126.35 o 
   2   8 -14       73.15      -11.14     45.34 o 
   7   8 -14       10.55       65.59     64.02 o 
   8   8 -14       30.61       54.57     59.52 o 
   9   8 -14        2.85        9.45     54.79 o 
  10   8 -14       17.94       71.33     83.03 o 
   1   9 -14       39.74       59.63     48.94 o 
   8   9 -14        1.97      -65.37     65.37 o 
   9   9 -14        2.97       -7.43     43.99 o 
   0  10 -14       36.45       55.92     52.88 o 
   4   0 -13      248.91      311.31     84.49 o 
   6   0 -13      441.83      366.77     96.31 o 
   8   0 -13      745.25      914.68    144.91 o 
   3   1 -13     1082.46      773.04    118.69 o 
   4   1 -13      491.17      662.78    114.64 o 
   5   1 -13      818.75      879.38     96.30 o 
   6   1 -13       78.78      128.88     43.54 o 
   7   1 -13      140.88      163.62     51.50 o 
   8   1 -13      109.89      135.53     46.80 o 
   9   1 -13      423.58      672.79    127.70 o 
   4   2 -13      352.43      340.45     77.52 o 
   5   2 -13      231.24      225.69     74.14 o 
   6   2 -13      840.19      819.59     96.42 o 
   7   2 -13      208.44      169.19     50.64 o 
   8   2 -13      669.06      983.76    152.56 o 
   9   2 -13       35.93       98.67     54.79 o 
  10   2 -13       59.88       52.54     54.79 o 
  11   2 -13       12.02       19.01     38.48 o 
  12   2 -13      169.30       44.89     48.38 o 
  13   2 -13        1.54       15.08     42.53 o 
   0   3 -13      841.67      908.61    134.45 o 
   1   3 -13     3950.82     3966.66    275.53 o 
   5   3 -13      816.33      870.50     95.12 o 
   6   3 -13      211.84      212.60     54.40 o 
   7   3 -13      124.18      208.03     65.14 o 
   8   3 -13       28.62       57.44     58.67 o 
   9   3 -13      170.49      128.98     94.39 o 
  10   3 -13       49.37       59.95     29.99 o 
  11   3 -13       33.06       39.83     55.13 o 
  12   3 -13        3.99      -47.48     63.57 o 
  13   3 -13       32.95      -47.14     62.78 o 
   1   4 -13     1391.54     1713.03    184.51 o 
   2   4 -13     1692.43     2030.75    207.35 o 
   3   4 -13       76.75       58.50     48.94 o 
   4   4 -13      241.01      171.35     73.58 o 
   5   4 -13      122.76      256.40    100.02 o 
   6   4 -13      283.39      242.51     52.08 o 
   7   4 -13       87.84      168.04     58.28 o 
   8   4 -13      319.50      383.41     65.87 o 
   9   4 -13       74.55      105.93     39.23 o 
  10   4 -13       45.89        2.37     32.95 o 
  11   4 -13       34.67      135.01     78.30 o 
  12   4 -13      102.03      154.25     76.62 o 
  13   4 -13        1.90      -50.85     73.13 o 
   0   5 -13      205.91      187.21     72.34 o 
   1   5 -13      878.23      784.85    129.38 o 
   2   5 -13       56.34       59.52     55.69 o 
   3   5 -13      244.80      215.90     74.59 o 
   4   5 -13      110.05      117.12     71.10 o 
   5   5 -13      915.37     1048.23    169.44 o 
   6   5 -13       34.62      -16.09     55.24 o 
   7   5 -13      207.09      143.11     76.95 o 
   8   5 -13       10.57       43.00     31.79 o 
   9   5 -13      108.31       84.44     33.19 o 
  10   5 -13       30.43       83.60     53.61 o 
  11   5 -13       30.58       81.00     47.03 o 
  12   5 -13       25.37      -44.55     76.05 o 
   1   6 -13      237.26      296.79     90.12 o 
   2   6 -13      878.73      978.36    150.87 o 
   3   6 -13      129.94      106.77     50.18 o 
   4   6 -13      200.12      212.19     75.04 o 
   6   6 -13      448.68      604.50    135.80 o 
   7   6 -13      274.55      266.87     95.86 o 
   8   6 -13      204.98      309.17     89.22 o 
   9   6 -13        8.80       25.76     41.40 o 
  10   6 -13       41.33       48.04     82.81 o 
  11   6 -13       26.28        0.23     53.67 o 
  12   6 -13       59.08       23.18     50.97 o 
   0   7 -13      574.89      552.86    118.47 o 
   1   7 -13      572.99      532.29     77.49 o 
   2   7 -13       63.89       50.74     44.89 o 
   3   7 -13      129.61       35.78     58.05 o 
   6   7 -13      240.07      279.58     85.84 o 
   7   7 -13        2.38       59.40     50.52 o 
   8   7 -13       26.32       89.44     76.84 o 
   9   7 -13       65.82       92.93     63.79 o 
  10   7 -13       15.56       13.16     50.97 o 
  11   7 -13       10.30      -61.32     79.77 o 
   1   8 -13       51.10       20.86     36.98 o 
   2   8 -13      298.56      277.44     80.55 o 
   6   8 -13       62.50      263.94    108.91 o 
   7   8 -13       43.43       25.09     46.58 o 
   8   8 -13       75.32       19.13     58.62 o 
   9   8 -13        0.55      126.46     88.77 o 
  10   8 -13       21.79       26.44     51.08 o 
   0   9 -13      205.62      322.33     99.46 o 
   1   9 -13      163.68      104.70     40.35 o 
   2   9 -13       44.85       21.60     54.79 o 
   6   9 -13       34.45       49.17     66.72 o 
   7   9 -13        4.48      -20.14     76.73 o 
   8   9 -13        4.29       44.44     57.38 o 
   9   9 -13       31.25      126.01     92.26 o 
   1  10 -13       25.97       46.92     53.10 o 
   7  10 -13       10.22      102.94     77.52 o 
   8  10 -13       32.07       70.43     50.07 o 
   4   0 -12     4868.08     5195.01    296.79 o 
   6   0 -12     1906.76     1654.53    180.91 o 
   8   0 -12      244.21      225.24     80.22 o 
   2   1 -12      794.56      687.87    106.66 o 
   3   1 -12     2634.40     2597.00    201.27 o 
   4   1 -12        7.29       28.01     41.29 o 
   5   1 -12     1206.09     1166.16    106.27 o 
   6   1 -12      186.03      239.12     52.07 o 
   7   1 -12     1396.07     1550.79    129.30 o 
   8   1 -12       45.71       80.28     41.52 o 
   9   1 -12      177.24      131.52     56.14 o 
  10   1 -12       73.58       20.81     43.77 o 
  11   1 -12       57.60      220.06     79.09 o 
  12   1 -12        1.55      -74.25     74.25 o 
  13   1 -12       33.30       14.51     55.58 o 
   3   2 -12       65.26       71.22     47.82 o 
   4   2 -12      908.09      805.77    115.99 o 
   5   2 -12       24.84       32.63     36.00 o 
   6   2 -12      697.88      573.78     79.21 o 
   7   2 -12      161.51      163.46    100.41 o 
   8   2 -12      521.47      534.93     79.19 o 
   9   2 -12       36.39       50.77     36.94 o 
  10   2 -12       99.16      161.23     50.76 o 
  11   2 -12       21.66      -13.16     62.44 o 
  12   2 -12        9.58       31.05     47.48 o 
  13   2 -12       11.45      -50.97     60.98 o 
   1   3 -12      911.78      945.28    131.75 o 
   4   3 -12      889.03      695.97    106.43 o 
   5   3 -12      227.99      282.17     72.57 o 
   6   3 -12      272.39      415.72     55.72 o 
   7   3 -12      949.81     1006.99     85.52 o 
   8   3 -12       82.69      146.06     48.89 o 
   9   3 -12       91.05      113.31     39.79 o 
  10   3 -12        2.49       -3.26     35.50 o 
  11   3 -12      134.97      163.36     76.95 o 
  12   3 -12       15.29       50.07     43.09 o 
  13   3 -12       52.40       37.24     52.77 o 
   0   4 -12     1750.56     1864.58    182.26 o 
   1   4 -12      112.16      174.84     73.80 o 
   2   4 -12      150.64      168.76     64.24 o 
   3   4 -12      121.66      143.45     60.87 o 
   4   4 -12      859.36      965.42    145.25 o 
   5   4 -12       44.12       24.75     41.85 o 
   6   4 -12      272.46      326.37     48.35 o 
   7   4 -12      153.23      201.52     49.28 o 
   8   4 -12      311.81      353.48     65.37 o 
   9   4 -12       19.52       52.04     31.78 o 
  10   4 -12      135.22      152.29    134.90 o 
  11   4 -12        5.30       57.96     36.52 o 
  12   4 -12       40.59       33.86     50.52 o 
  13   4 -12        6.23      -59.74     69.98 o 
   1   5 -12      427.02      424.94     92.14 o 
   2   5 -12      280.67      212.98     76.84 o 
   3   5 -12     1100.07     1117.76    159.20 o 
   4   5 -12        1.53       16.43     49.28 o 
   5   5 -12      173.65      269.51     64.07 o 
   6   5 -12      187.41      149.41     75.60 o 
   7   5 -12      705.76      656.70    129.95 o 
   8   5 -12       88.69       77.49     33.74 o 
   9   5 -12       16.21       15.93     32.48 o 
  10   5 -12       26.87       19.19     31.88 o 
  11   5 -12       89.60       90.34     75.83 o 
  12   5 -12       10.53       71.67     63.00 o 
   0   6 -12     2141.59     2263.86    214.55 o 
   1   6 -12      290.73      325.58     60.55 o 
   2   6 -12      266.41      179.56     69.30 o 
   3   6 -12       51.87      113.29     47.25 o 
   4   6 -12     1265.35     1244.66    171.80 o 
   5   6 -12      485.11      563.69     88.47 o 
   6   6 -12      496.95      381.40    105.31 o 
   7   6 -12      308.65      396.25    109.81 o 
   8   6 -12       59.15       32.29     58.84 o 
   9   6 -12       42.29        1.91     43.88 o 
  10   6 -12      100.40      139.40     71.10 o 
  11   6 -12       17.57      190.14     89.78 o 
  12   6 -12       12.94        8.44     64.58 o 
   1   7 -12      398.41      429.68     70.16 o 
   2   7 -12      259.43      126.46     67.05 o 
   3   7 -12      312.48      295.67     84.94 o 
   4   7 -12       97.50       88.88     57.83 o 
   5   7 -12      103.74      282.39    101.37 o 
   6   7 -12        1.95       57.27     48.83 o 
   7   7 -12      139.07       48.04     47.25 o 
   8   7 -12       20.30       40.05     49.95 o 
   9   7 -12       34.71       46.13     48.04 o 
  10   7 -12       11.92      -46.47     46.47 o 
  11   7 -12       57.33       20.36     64.47 o 
   0   8 -12      235.78      248.98     91.81 o 
   1   8 -12      197.41      118.35     46.69 o 
   2   8 -12      106.32      148.85     60.75 o 
   3   8 -12       56.58        1.91     51.75 o 
   5   8 -12      165.38      266.42     99.46 o 
   6   8 -12        4.18      -11.36     48.38 o 
   7   8 -12       12.20       -2.59     52.32 o 
   8   8 -12       75.12      193.17     84.49 o 
   9   8 -12       63.10      191.82     89.56 o 
  10   8 -12       44.33       22.61     47.70 o 
   1   9 -12      119.28      -16.70     40.16 o 
   2   9 -12      120.56      220.96     85.17 o 
   5   9 -12       21.41       33.98     69.08 o 
   6   9 -12       43.94       64.35     47.03 o 
   7   9 -12      115.58      172.59     86.41 o 
   8   9 -12        9.12      -11.81     46.35 o 
   9   9 -12        7.99       91.24     70.88 o 
   0  10 -12       35.26       23.63     42.30 o 
   1  10 -12       89.85      130.18     49.66 o 
   6  10 -12       13.45      -30.94     59.63 o 
   7  10 -12        0.61      -19.91     59.18 o 
   8  10 -12        4.32       -3.60     57.94 o 
   6  11 -12       27.92       98.78    102.16 o 
   7  11 -12       16.15      -29.25     60.75 o 
   4   0 -11     3218.52     2913.59    219.73 o 
   6   0 -11     2637.35     2678.68    230.19 o 
   8   0 -11      426.18      483.55    104.52 o 
  10   0 -11      196.12      266.30     76.50 o 
  12   0 -11      129.29      333.47     94.28 o 
   2   1 -11       76.74       57.72     40.39 o 
   3   1 -11     2471.53     2781.51    202.29 o 
   4   1 -11      109.18       93.49     44.22 o 
   5   1 -11     5885.47     6354.14    237.81 o 
   6   1 -11      488.50      534.15     72.94 o 
   7   1 -11      124.29      161.67     43.85 o 
   8   1 -11       13.89        8.47     23.02 o 
   9   1 -11       78.62      107.06    109.64 o 
  10   1 -11        7.55       17.66     37.24 o 
  11   1 -11      105.27       56.48     50.97 o 
  12   1 -11        0.58      -18.34     59.74 o 
  13   1 -11       18.42        7.54     36.34 o 
  14   1 -11        2.01      148.40     74.25 o 
   3   2 -11      134.31      149.63     54.45 o 
   4   2 -11     3905.00     3900.05    237.95 o 
   5   2 -11      824.16      811.74    113.63 o 
   6   2 -11     1313.41     1343.24     93.69 o 
   7   2 -11       39.96       -6.98     22.62 o 
   8   2 -11      647.13      611.93     67.41 o 
   9   2 -11      134.42      144.07     38.98 o 
  10   2 -11       97.21       61.40    114.31 o 
  11   2 -11        7.05      100.36     68.29 o 
  12   2 -11       78.53      132.42     67.62 o 
  13   2 -11        2.73       79.54     65.93 o 
  14   2 -11        0.21       69.42     56.03 o 
   0   3 -11     7130.05     6414.81    321.99 o 
   1   3 -11      325.37      382.75     82.24 o 
   4   3 -11     1709.92     1578.70    154.02 o 
   5   3 -11     1068.32     1245.41    106.05 o 
   6   3 -11       69.17       34.15     21.19 o 
   7   3 -11       99.68      142.31     38.26 o 
   8   3 -11      106.67       85.24     36.63 o 
   9   3 -11      786.42      970.77    102.62 o 
  10   3 -11       41.67       23.27     66.83 o 
  11   3 -11       16.21       82.81     38.64 o 
  12   3 -11        3.25       61.54     60.08 o 
  13   3 -11       22.97       30.38     58.28 o 
   1   4 -11      220.96      196.66     71.22 o 
   2   4 -11     1965.46     1960.43    193.96 o 
   3   4 -11     1704.22     1794.15    195.87 o 
   4   4 -11      104.47       50.40     51.30 o 
   5   4 -11      187.66       98.83     40.57 o 
   6   4 -11      820.99      775.69     72.83 o 
   7   4 -11       29.31       25.45     24.31 o 
   8   4 -11     1486.70     1796.82    132.86 o 
   9   4 -11       48.89       44.99     31.39 o 
  10   4 -11       49.60       25.78     32.41 o 
  11   4 -11       22.83       35.79     31.44 o 
  12   4 -11       87.67      196.55     85.17 o 
  13   4 -11        2.73      -57.15     57.15 o 
   0   5 -11      194.40       95.86     56.48 o 
   1   5 -11     1893.71     1668.29    121.07 o 
   2   5 -11      305.37      380.05    100.36 o 
   3   5 -11       17.86      -15.86     51.98 o 
   4   5 -11        6.78        3.27     31.12 o 
   5   5 -11     1158.32     1230.75    124.54 o 
   6   5 -11       52.36       77.62     36.71 o 
   7   5 -11      129.75       48.29     55.30 o 
   8   5 -11      248.14      278.23     72.23 o 
   9   5 -11      362.23      400.84     67.38 o 
  10   5 -11       20.17      -25.73     39.28 o 
  11   5 -11       30.46       13.84     42.30 o 
  12   5 -11        6.31      113.97     88.66 o 
  13   5 -11       11.50        2.59     53.10 o 
   1   6 -11       15.45       38.29     34.79 o 
   2   6 -11      664.41      549.26    107.78 o 
   3   6 -11       95.49      190.70     67.95 o 
   4   6 -11      156.02      135.14     74.82 o 
   5   6 -11       73.71       95.07     59.80 o 
   6   6 -11       38.02       27.56     54.90 o 
   7   6 -11      275.71      473.99    118.13 o 
   8   6 -11      313.67      478.15    116.89 o 
   9   6 -11       48.21       47.25     45.00 o 
  10   6 -11       29.99       72.90     63.79 o 
  11   6 -11       25.36      116.78     78.08 o 
  12   6 -11       36.13       33.53     56.25 o 
   0   7 -11     1203.32     1236.11    159.42 o 
   1   7 -11      527.26      670.12     81.70 o 
   2   7 -11       38.53      -30.94     42.64 o 
   3   7 -11      476.90      426.63     94.39 o 
   4   7 -11      102.58       31.25     43.24 o 
   5   7 -11      220.65      172.47     70.32 o 
   6   7 -11      356.93      368.46    102.38 o 
   7   7 -11        8.02       39.15     49.39 o 
   8   7 -11       12.49       15.64     38.36 o 
   9   7 -11      241.85      352.82    114.76 o 
  10   7 -11       34.42       11.03     46.92 o 
  11   7 -11       18.13       24.86     71.10 o 
   1   8 -11       55.21       22.51     32.69 o 
   2   8 -11      233.20      138.83     58.84 o 
   3   8 -11       32.64      143.33     68.29 o 
   4   8 -11        7.29      -25.09     57.04 o 
   5   8 -11       19.16       -2.03     54.79 o 
   6   8 -11       85.28        3.49     52.09 o 
   7   8 -11       53.08      209.15     70.20 o 
   8   8 -11      119.25      170.34     82.69 o 
   9   8 -11        4.63      -19.24     53.22 o 
  10   8 -11       11.92       84.04     59.85 o 
  11   8 -11       28.81      -34.43     56.82 o 
   0   9 -11      352.93      318.73     98.22 o 
   1   9 -11      191.18      304.90     64.39 o 
   2   9 -11       64.01       74.59     52.09 o 
   4   9 -11       35.95       26.55     59.40 o 
   5   9 -11       59.50       79.65     75.72 o 
   6   9 -11       47.45       62.22     57.94 o 
   7   9 -11       14.70       17.44     45.57 o 
   8   9 -11       38.60        0.34     41.52 o 
   9   9 -11       28.85        8.78     54.79 o 
  10   9 -11       15.69        7.99     46.80 o 
   1  10 -11      153.06       99.59     53.22 o 
   2  10 -11      214.00      299.04     86.07 o 
   5  10 -11       24.20      -34.65     48.15 o 
   6  10 -11       32.33      -55.92     55.92 o 
   7  10 -11       27.75      -55.80     78.64 o 
   8  10 -11       30.17      -35.55     44.55 o 
   9  10 -11        3.17      148.06     81.79 o 
   1  11 -11       20.13      199.70     75.83 o 
   5  11 -11       19.31       99.01     80.78 o 
   6  11 -11       17.65       28.01     61.20 o 
   7  11 -11        0.99      -32.06     63.45 o 
   4   0 -10     2415.27     2321.24    189.12 o 
   6   0 -10     2881.89     3189.80    242.79 o 
   8   0 -10      621.59      698.69     82.93 o 
  10   0 -10      560.45      955.86    132.98 o 
  12   0 -10        5.19       92.14     60.98 o 
  14   0 -10       21.91       -8.44     50.18 o 
   2   1 -10       83.17      123.20     36.34 o 
   3   1 -10     2791.06     2777.57    192.72 o 
   4   1 -10       20.89       68.63     50.52 o 
   5   1 -10      721.42      717.80     82.08 o 
   6   1 -10      833.32      855.43     72.80 o 
   7   1 -10     1899.66     2247.21    118.50 o 
   8   1 -10      272.42      303.75     46.79 o 
   9   1 -10      115.90       98.76     31.40 o 
  10   1 -10        5.47      -16.20     25.57 o 
  11   1 -10       56.69       86.07     48.94 o 
  12   1 -10       10.97      -47.70     47.70 o 
  13   1 -10        2.16      -54.45     54.45 o 
  14   1 -10        2.45       25.88     60.42 o 
   3   2 -10      300.62      262.03     59.74 o 
   4   2 -10     4570.20     4589.16    247.52 o 
   5   2 -10      543.08      563.00     67.96 o 
   6   2 -10     1161.20     1205.62     85.86 o 
   7   2 -10        1.96      -20.45     22.01 o 
   8   2 -10      240.75      169.48     37.28 o 
   9   2 -10       70.13       46.87     30.71 o 
  10   2 -10      471.28      598.53     82.70 o 
  11   2 -10        1.23       28.13     43.43 o 
  12   2 -10       46.13       47.03     54.68 o 
  13   2 -10        5.87       20.93     50.97 o 
  14   2 -10       27.50       29.70     58.17 o 
   1   3 -10     1331.18     1570.71    154.58 o 
   4   3 -10     1357.85     1266.60    131.52 o 
   5   3 -10      256.16      358.73     59.52 o 
   6   3 -10      161.00      138.96     32.17 o 
   7   3 -10     1249.52     1382.57     94.59 o 
   8   3 -10       24.29       12.73     32.74 o 
   9   3 -10       73.00       42.63     35.44 o 
  10   3 -10       71.83       -2.59     33.01 o 
  11   3 -10      151.12      205.67     57.31 o 
  12   3 -10        4.94       66.94     45.34 o 
  13   3 -10       24.85       73.13     61.77 o 
   0   4 -10     2378.87     2045.60    178.89 o 
   1   4 -10     1634.39     1511.51    110.23 o 
   2   4 -10      876.91     1143.52    145.36 o 
   3   4 -10       28.81       27.23     41.18 o 
   5   4 -10      166.56      177.80     36.02 o 
   6   4 -10     2370.12     2235.02    185.11 o 
   7   4 -10      528.49      615.39     63.57 o 
   8   4 -10      522.95      392.56     61.49 o 
   9   4 -10      209.13      194.99     43.96 o 
  10   4 -10      114.84      128.41     40.35 o 
  11   4 -10        0.43       10.90     58.17 o 
  12   4 -10       42.98       42.87     55.69 o 
  13   4 -10        5.86      -70.65     70.65 o 
   1   5 -10        4.34       -8.84     24.32 o 
   2   5 -10      356.95      378.25     86.41 o 
   3   5 -10     1337.27     1386.65    165.95 o 
   4   5 -10       91.34       60.53     57.04 o 
   5   5 -10        8.80       51.64     35.51 o 
   6   5 -10      595.24      577.09     82.62 o 
   7   5 -10      884.59      735.80     79.19 o 
   8   5 -10       64.33       18.95     26.36 o 
   9   5 -10       48.27        0.64     34.34 o 
  10   5 -10       34.87        7.87     37.80 o 
  11   5 -10      113.47       94.96     39.94 o 
  12   5 -10       30.68       95.18     69.87 o 
  13   5 -10       15.49      127.36     77.29 o 
   0   6 -10      470.25      509.43     98.11 o 
   1   6 -10       26.75       24.69     23.79 o 
   2   6 -10      407.10      323.57     85.28 o 
   3   6 -10       62.86       84.65     46.18 o 
   4   6 -10     1246.69     1192.42    116.78 o 
   5   6 -10      289.54      299.28     56.11 o 
   6   6 -10      306.76      370.26     93.83 o 
   7   6 -10        5.54       11.59     40.95 o 
   8   6 -10      112.76      136.92     76.95 o 
   9   6 -10       16.44      -18.26     46.92 o 
  10   6 -10      192.78      196.10     86.07 o 
  11   6 -10        1.57      -30.04     57.83 o 
  12   6 -10        3.88      -14.85     57.15 o 
   1   7 -10      187.92      246.26     87.59 o 
   2   7 -10      585.48      553.31    109.02 o 
   3   7 -10      529.10      661.93     89.64 o 
   4   7 -10       83.78       37.85    108.63 o 
   5   7 -10       53.23      100.36     64.69 o 
   6   7 -10       29.76       30.71     43.88 o 
   7   7 -10      319.27      467.80    113.52 o 
   8   7 -10       40.83       -6.19     47.59 o 
   9   7 -10       27.31       93.16     73.92 o 
  10   7 -10       11.57       64.80     68.29 o 
  11   7 -10       39.49       17.44     71.10 o 
  12   7 -10       13.02       10.80     60.98 o 
   0   8 -10      494.84      530.81    109.58 o 
   1   8 -10       52.98       23.99     50.85 o 
   2   8 -10       70.78       14.74     43.88 o 
   3   8 -10       76.29       88.19     88.26 o 
   4   8 -10      231.89      317.41     65.91 o 
   5   8 -10      136.42      170.56     77.40 o 
   6   8 -10       15.15      -33.98     51.53 o 
   7   8 -10       12.44       47.82     65.03 o 
   8   8 -10      124.02      165.84     94.28 o 
   9   8 -10       95.88       32.74     41.97 o 
  10   8 -10       86.20      118.47     77.63 o 
  11   8 -10        7.63       53.10     59.29 o 
   1   9 -10      217.97      222.76     55.45 o 
   2   9 -10       62.86        2.93     49.28 o 
   3   9 -10       49.29       34.78     38.70 o 
   4   9 -10       71.24       10.13     48.49 o 
   5   9 -10      116.00       82.24     46.24 o 
   6   9 -10       24.74       62.78     58.28 o 
   7   9 -10      125.78      112.96     66.15 o 
   8   9 -10       24.51       10.69     67.50 o 
   9   9 -10       15.46      -42.19     72.79 o 
  10   9 -10       38.86       10.01     66.27 o 
   0  10 -10      137.92      111.49     55.24 o 
   1  10 -10      140.22      100.43     36.40 o 
   2  10 -10        7.19      -26.66     65.59 o 
   4  10 -10      108.22      137.71     88.32 o 
   5  10 -10       79.93      -34.20     81.00 o 
   6  10 -10       39.45       49.62     66.94 o 
   7  10 -10        8.57      -28.01     60.75 o 
   8  10 -10        4.62       58.73     64.92 o 
   9  10 -10       38.33      102.94     58.50 o 
   1  11 -10       49.37      -13.50     60.19 o 
   4  11 -10       74.16      180.24     98.56 o 
   5  11 -10        5.22       -4.84     58.84 o 
   6  11 -10       28.68      136.02     82.47 o 
   7  11 -10       23.05       53.78     49.95 o 
   5  12 -10       20.48       75.49     65.03 o 
   4   0  -9     4959.82     5191.86    275.42 o 
   6   0  -9     1836.06     1977.40    125.23 o 
   8   0  -9      486.32      536.28     69.12 o 
  10   0  -9       11.44       24.53     39.60 o 
  12   0  -9       34.86      123.76     63.45 o 
  14   0  -9        3.15      108.79     61.88 o 
   2   1  -9     1865.66     1852.20    149.97 o 
   3   1  -9     6307.37     5607.80    258.43 o 
   4   1  -9      560.79      583.35     89.22 o 
   5   1  -9     6656.32     6628.99    430.06 o 
   6   1  -9       24.41       29.49     27.60 o 
   7   1  -9      241.38      340.84     47.83 o 
   8   1  -9      142.22      206.01     41.30 o 
   9   1  -9      495.93      453.23     64.45 o 
  10   1  -9       26.51       46.74     23.04 o 
  11   1  -9      166.93      166.05     59.07 o 
  12   1  -9        0.92       -1.14     25.37 o 
  13   1  -9       24.29       41.10     33.89 o 
  14   1  -9        4.79      -42.53     60.64 o 
   3   2  -9      385.29      545.21     82.92 o 
   4   2  -9      346.06      308.87     59.80 o 
   5   2  -9      175.96      193.05     44.83 o 
   6   2  -9     1506.68     1589.25    111.77 o 
   7   2  -9      292.63      344.40     50.33 o 
   8   2  -9      902.99      823.72     75.67 o 
   9   2  -9      120.57      153.14     48.26 o 
  10   2  -9       88.00       29.07     29.52 o 
  11   2  -9        5.72        6.55     25.84 o 
  12   2  -9       74.51       97.09     58.62 o 
  13   2  -9       19.95      -23.74     51.87 o 
  14   2  -9        1.79        5.85     46.80 o 
   0   3  -9      165.53      108.01     41.85 o 
   1   3  -9      786.99      938.08    119.03 o 
   4   3  -9     1735.08     1889.44    148.96 o 
   5   3  -9     1518.32     1542.66    192.44 o 
   6   3  -9      118.28      108.99     37.63 o 
   7   3  -9      132.47      147.67     34.43 o 
   8   3  -9       38.33       44.75     40.91 o 
   9   3  -9     1160.98     1352.17    143.56 o 
  10   3  -9       69.93       13.65     47.25 o 
  11   3  -9       22.37       73.86     35.89 o 
  12   3  -9        5.62        7.88     63.34 o 
  13   3  -9       17.97       10.01     51.42 o 
  14   3  -9        2.04       -0.68     47.93 o 
   1   4  -9       80.95       74.95     24.60 o 
   2   4  -9     1764.22     1383.95    151.66 o 
   3   4  -9      244.12      365.54     91.36 o 
   5   4  -9       83.33       97.84     33.39 o 
   6   4  -9     1520.36     1578.96     94.72 o 
   7   4  -9      148.81      166.41     37.67 o 
   8   4  -9     1084.07     1150.25    103.90 o 
   9   4  -9       12.95       43.41     56.37 o 
  10   4  -9       68.20       62.82     35.44 o 
  11   4  -9       47.58       62.57     51.25 o 
  12   4  -9       53.57      145.13     65.70 o 
  13   4  -9        1.92      163.14     73.92 o 
   0   5  -9       54.93        4.61     37.01 o 
   1   5  -9      850.00      859.55    102.49 o 
   2   5  -9      363.62      425.05     89.67 o 
   3   5  -9     1530.53     1446.28    167.19 o 
   4   5  -9      173.97      208.03     62.10 o 
   5   5  -9     3192.28     3421.12    188.94 o 
   6   5  -9       79.89      101.37     42.50 o 
   7   5  -9      163.14      146.58     35.91 o 
   8   5  -9      166.90      181.93     41.30 o 
   9   5  -9      351.55      418.47     66.03 o 
  10   5  -9       45.84       45.53     38.70 o 
  11   5  -9       78.82      144.68     82.58 o 
  12   5  -9       10.92      -49.05     49.05 o 
  13   5  -9       15.68       21.15     59.52 o 
   1   6  -9      318.21      342.01     57.63 o 
   2   6  -9       65.81       87.13     39.88 o 
   3   6  -9      525.74      529.59     76.90 o 
   4   6  -9      337.73      337.41     63.82 o 
   5   6  -9       29.57      129.98     44.27 o 
   6   6  -9      647.14      713.41    132.65 o 
   7   6  -9      119.21       69.08     53.33 o 
   8   6  -9      132.59      252.35     91.81 o 
   9   6  -9      124.55      226.21     52.54 o 
  10   6  -9       14.22      -36.11     45.34 o 
  11   6  -9       27.40       58.62     56.14 o 
  12   6  -9       40.49       90.57     69.08 o 
   0   7  -9      247.18      305.12     80.55 o 
   1   7  -9      612.43      659.14     80.39 o 
   2   7  -9      204.26      181.80     50.99 o 
   3   7  -9      199.93      221.36     50.87 o 
   4   7  -9      253.10      376.53     72.01 o 
   5   7  -9     1084.55     1071.47    152.78 o 
   6   7  -9      208.42      144.57     71.22 o 
   7   7  -9       21.65        2.59     63.45 o 
   8   7  -9       75.02       70.54     61.54 o 
   9   7  -9      191.25      218.15     76.73 o 
  10   7  -9        6.90       37.46     44.67 o 
  11   7  -9       29.18       63.00     65.59 o 
  12   7  -9       11.67       70.54     84.04 o 
   1   8  -9       23.01       85.03     36.09 o 
   2   8  -9      294.25      299.88     60.58 o 
   3   8  -9      181.53      238.11     58.95 o 
   4   8  -9       33.81      165.51     45.02 o 
   5   8  -9       11.12       20.14     46.02 o 
   6   8  -9      167.17      181.14     71.67 o 
   7   8  -9       84.24      143.22     79.99 o 
   8   8  -9       70.97       13.28     47.70 o 
   9   8  -9        1.20      -17.21     49.28 o 
  10   8  -9        6.28       36.56     54.00 o 
  11   8  -9       18.11      -74.70     74.70 o 
   0   9  -9      159.92      156.16     72.23 o 
   1   9  -9       56.69       22.04     28.58 o 
   2   9  -9       86.22        7.20     55.80 o 
   3   9  -9      230.05      243.45     62.92 o 
   4   9  -9       25.22       29.25     42.87 o 
   5   9  -9      132.06      197.67     83.26 o 
   6   9  -9       17.86       83.93     44.55 o 
   7   9  -9       28.93       31.28     49.28 o 
   8   9  -9       77.51      230.30    102.49 o 
   9   9  -9       31.09      -65.14     94.39 o 
  10   9  -9       18.52      -36.56     53.33 o 
   1  10  -9       84.83       78.06     32.53 o 
   2  10  -9      252.70      296.46     85.28 o 
   3  10  -9       60.22       62.55     46.69 o 
   4  10  -9        3.59       71.55     47.14 o 
   5  10  -9        8.06       44.78     69.19 o 
   6  10  -9       54.99       -7.99     53.67 o 
   7  10  -9       65.29       75.04     70.09 o 
   8  10  -9       37.16       15.08     47.93 o 
   9  10  -9       10.87       29.81     62.44 o 
   0  11  -9       24.66      -38.25     59.85 o 
   1  11  -9       40.39      -19.01     42.30 o 
   2  11  -9       21.17       74.03     58.17 o 
   3  11  -9       20.35        9.68     54.79 o 
   4  11  -9       57.28      110.48     78.08 o 
   5  11  -9       36.06      -34.65     75.49 o 
   6  11  -9       11.09       64.35     74.14 o 
   7  11  -9        4.60       79.77     64.69 o 
   4  12  -9        8.77        2.81     53.44 o 
   5  12  -9        0.49       -1.58     53.44 o 
   4   0  -8     6885.73     6852.91    310.63 o 
   6   0  -8     1620.48     1737.97    111.13 o 
   8   0  -8     1280.12     1531.33    113.48 o 
  10   0  -8     1022.59     1236.30    112.51 o 
  12   0  -8       25.08      -38.59     56.59 o 
  14   0  -8        5.48       91.81     61.77 o 
   2   1  -8       66.23       81.68     36.23 o 
   3   1  -8     5591.97     5406.52    243.24 o 
   4   1  -8      720.23      712.68     68.90 o 
   5   1  -8      498.01      545.24     63.17 o 
   6   1  -8      417.61      368.71     46.15 o 
   7   1  -8     2761.52     2680.47    100.82 o 
   8   1  -8       67.49       51.72     23.42 o 
   9   1  -8      122.91      133.36     35.48 o 
  10   1  -8      101.38       90.66     66.32 o 
  11   1  -8      119.80      147.79     39.32 o 
  12   1  -8       29.72       59.71     32.77 o 
  13   1  -8        3.43        4.98     27.23 o 
  14   1  -8        4.84       70.43     77.63 o 
   3   2  -8      555.76      490.31     70.65 o 
   4   2  -8     3473.62     3846.67    211.57 o 
   5   2  -8     3405.27     3342.68    151.01 o 
   6   2  -8     1121.67     1181.38     95.98 o 
   7   2  -8       75.91       65.41     27.84 o 
   8   2  -8      894.03      875.61     76.55 o 
   9   2  -8      106.85      141.46     46.02 o 
  10   2  -8      813.93      843.89     96.63 o 
  11   2  -8        4.52       11.79     34.61 o 
  12   2  -8        4.95       -6.70     44.33 o 
  13   2  -8        0.27       44.89     44.10 o 
  14   2  -8       18.81       87.19     52.20 o 
   1   3  -8      966.57      864.28    109.02 o 
   4   3  -8        2.10       21.71     27.68 o 
   5   3  -8      401.52      309.57     48.79 o 
   6   3  -8      438.22      438.22     59.19 o 
   7   3  -8     2546.11     2867.00    130.12 o 
   8   3  -8        8.83       50.58     28.27 o 
   9   3  -8      108.61      142.48     74.03 o 
  10   3  -8      185.87      239.46     54.62 o 
  11   3  -8       90.13      120.52     47.46 o 
  12   3  -8        0.74       33.41     51.87 o 
  13   3  -8       30.28      117.79     65.93 o 
  14   3  -8        1.01      -67.95     67.95 o 
   0   4  -8     3362.96     2818.64    191.37 o 
   1   4  -8      115.28      124.65     33.27 o 
   2   4  -8      374.89      391.75     82.69 o 
   3   4  -8      247.00      237.05     72.90 o 
   5   4  -8      378.10      301.83     51.92 o 
   6   4  -8     2450.53     2286.63    111.10 o 
   7   4  -8      128.73      141.25     32.44 o 
   8   4  -8      554.51      577.27     72.13 o 
   9   4  -8       81.97       74.56     38.42 o 
  10   4  -8       59.38       80.47     33.53 o 
  11   4  -8        1.54       13.99     30.09 o 
  12   4  -8        7.87       46.13     48.15 o 
  13   4  -8        6.86      -30.04     45.79 o 
   1   5  -8      807.74     1025.22     87.34 o 
   2   5  -8     1296.72     1413.65    154.13 o 
   3   5  -8     1128.45     1270.09    151.88 o 
   4   5  -8      995.01     1070.39    148.17 o 
   5   5  -8      296.60      191.80     50.41 o 
   6   5  -8      225.62      222.09     53.58 o 
   7   5  -8      853.42      997.24     85.64 o 
   8   5  -8       29.41       -5.25     21.11 o 
   9   5  -8       25.34       18.00     29.98 o 
  10   5  -8       10.18       -8.48     35.61 o 
  11   5  -8      127.40      285.54     93.94 o 
  12   5  -8       12.76       13.50     48.38 o 
  13   5  -8        6.58        6.75     50.40 o 
   0   6  -8     1758.54     1441.66    148.17 o 
   1   6  -8      212.45      228.68     43.12 o 
   2   6  -8       38.11       36.74     65.31 o 
   3   6  -8      358.02      311.55     61.01 o 
   4   6  -8     1188.30     1119.58    110.58 o 
   5   6  -8      311.28      286.44     59.79 o 
   6   6  -8      604.14      677.07     91.60 o 
   7   6  -8       94.84      105.98     65.59 o 
   8   6  -8      159.76      258.54     96.19 o 
   9   6  -8       63.78      154.70     73.64 o 
  10   6  -8      270.07      225.91     90.01 o 
  11   6  -8        7.98       -6.86     56.25 o 
  12   6  -8        3.57       61.65     61.65 o 
  13   6  -8       21.59       54.12     60.30 o 
   1   7  -8      353.83      363.80     80.55 o 
   2   7  -8      135.05      171.61     76.05 o 
   3   7  -8      350.14      422.10     67.73 o 
   4   7  -8      147.50      192.60     50.74 o 
   5   7  -8       66.09       61.82     78.75 o 
   6   7  -8       41.40       41.85     57.27 o 
   7   7  -8      289.77      387.70    106.99 o 
   8   7  -8       81.20      127.36     84.61 o 
   9   7  -8       37.43       46.13     57.15 o 
  10   7  -8       34.32       18.00     42.64 o 
  11   7  -8       26.15       67.95     50.74 o 
  12   7  -8        3.33        6.98     59.52 o 
   0   8  -8      984.59     1170.52    145.25 o 
   1   8  -8      363.82      448.43     68.68 o 
   2   8  -8       24.55       45.50     43.49 o 
   3   8  -8       94.25      156.80     45.62 o 
   4   8  -8      553.87      579.79     85.38 o 
   5   8  -8       81.35       75.15     56.93 o 
   6   8  -8      131.94       64.58     54.68 o 
   7   8  -8       40.75       63.45     58.50 o 
   8   8  -8       61.57        6.53     52.20 o 
   9   8  -8       87.75      -38.36     43.88 o 
  10   8  -8      103.35       44.55     58.50 o 
  11   8  -8        3.01      -16.65     48.04 o 
   1   9  -8      112.12      169.35     46.02 o 
   2   9  -8      219.23      183.79     46.97 o 
   3   9  -8      112.18      151.82     41.08 o 
   4   9  -8      106.21      169.21     82.02 o 
   5   9  -8       20.07      151.21     80.22 o 
   6   9  -8       13.32       -6.64     48.49 o 
   7   9  -8      134.49      120.04     56.14 o 
   8   9  -8       36.14      120.61     70.43 o 
   9   9  -8        2.12       72.23     63.79 o 
  10   9  -8       22.66        7.76     54.00 o 
   0  10  -8      100.95       29.48     42.75 o 
   1  10  -8       71.17       97.71     36.15 o 
   2  10  -8       36.09       51.69     41.31 o 
   3  10  -8       11.61       27.35     45.40 o 
   4  10  -8      103.68      101.59     74.70 o 
   5  10  -8       67.42      139.51     75.27 o 
   6  10  -8       57.40       -3.60     51.19 o 
   7  10  -8       22.36      -71.78     71.78 o 
   8  10  -8       12.11      -81.12     81.12 o 
   9  10  -8       57.63       77.85     54.23 o 
   1  11  -8       92.40       79.43     56.59 o 
   2  11  -8       68.84      179.00     71.55 o 
   3  11  -8       28.14       -5.85     48.04 o 
   4  11  -8       51.39       50.85     50.29 o 
   5  11  -8        2.39      134.56     68.85 o 
   6  11  -8       39.68       29.70     70.65 o 
   7  11  -8       52.76      179.90     88.88 o 
   8  11  -8       24.42       34.99     64.47 o 
   3  12  -8        1.81       51.30     47.59 o 
   4  12  -8        4.36        6.64     69.75 o 
   5  12  -8       20.11      -30.60     68.63 o 
   6  12  -8       28.35      -13.28     50.52 o 
   4   0  -7      513.18      424.71     78.64 o 
   6   0  -7     2875.57     2948.50    140.67 o 
   8   0  -7     1906.63     2039.41    171.46 o 
  10   0  -7       37.47       41.02     46.80 o 
  12   0  -7       69.38       75.83     52.32 o 
  14   0  -7       19.51      182.82     75.15 o 
   2   1  -7     4688.25     4449.87    201.50 o 
   3   1  -7      776.75      648.83     80.89 o 
   4   1  -7     2337.80     2282.02    162.97 o 
   5   1  -7     2465.94     2136.43    118.53 o 
   6   1  -7       13.80       50.42     18.98 o 
   7   1  -7       97.06       99.90     23.58 o 
   8   1  -7      185.12      218.36     32.49 o 
   9   1  -7     2060.71     2215.13     99.62 o 
  10   1  -7       44.61       35.84     28.18 o 
  11   1  -7      151.94      124.03     41.37 o 
  12   1  -7        7.43      -14.58     33.92 o 
  13   1  -7       36.67       48.69     34.37 o 
  14   1  -7       11.03      491.66    125.11 o 
   3   2  -7     4042.54     3350.23    176.52 o 
   4   2  -7      207.33      122.99     32.14 o 
   5   2  -7      489.93      446.70     55.73 o 
   6   2  -7     3155.87     3407.46    196.44 o 
   7   2  -7      846.24      749.12     66.51 o 
   8   2  -7     1356.40     1504.08     76.87 o 
   9   2  -7       28.90       15.22     21.31 o 
  10   2  -7      200.33      248.61     42.13 o 
  11   2  -7       27.89       47.43     29.38 o 
  12   2  -7       26.24       20.40     26.97 o 
  13   2  -7       12.91       34.37     33.42 o 
  14   2  -7        6.27       -0.90     47.48 o 
   0   3  -7     5998.58     6462.40    264.95 o 
   1   3  -7      521.89      536.52     58.62 o 
   4   3  -7     1851.30     2004.54    140.97 o 
   5   3  -7     4597.81     4547.38    193.62 o 
   6   3  -7       40.99       24.05     28.25 o 
   7   3  -7      237.21      244.38     53.04 o 
   8   3  -7      180.67      165.23     34.87 o 
   9   3  -7      855.66      955.67     96.26 o 
  10   3  -7      190.08      230.74     52.78 o 
  11   3  -7       12.64      -26.60     32.19 o 
  12   3  -7        4.67      -93.20    149.47 o 
  13   3  -7       26.63       50.74     71.89 o 
  14   3  -7        6.76       47.82     53.78 o 
   1   4  -7     2038.65     1850.62    107.03 o 
   2   4  -7     3721.08     3671.55    237.50 o 
   3   4  -7      587.56      508.19     95.41 o 
   5   4  -7      869.49      977.57     96.42 o 
   6   4  -7      961.36      897.26     79.89 o 
   7   4  -7      503.64      509.79     55.32 o 
   8   4  -7      593.33      526.01     67.89 o 
   9   4  -7       37.18       35.66     40.78 o 
  10   4  -7       26.96       15.88     33.69 o 
  11   4  -7        6.28      -79.16    133.26 o 
  12   4  -7       82.72      122.75     74.70 o 
  13   4  -7        0.96      -36.23     58.50 o 
   0   5  -7     1234.74      940.56    113.97 o 
   1   5  -7      188.43      218.07     36.85 o 
   2   5  -7     1476.26     1340.07    147.05 o 
   3   5  -7     4557.42     4945.81    289.59 o 
   4   5  -7        5.86      -27.68     51.42 o 
   5   5  -7     2918.36     2942.97    352.03 o 
   6   5  -7      223.87      188.29     33.00 o 
   7   5  -7       80.12       87.48     26.15 o 
   8   5  -7      121.16      134.93     48.72 o 
   9   5  -7      160.51      198.59     47.28 o 
  10   5  -7       11.65      -11.06     47.82 o 
  11   5  -7       96.99      162.95     50.66 o 
  12   5  -7       36.81       31.95     51.42 o 
  13   5  -7       25.46       -4.95     48.04 o 
   1   6  -7      556.88      622.62     75.50 o 
   2   6  -7      964.59      964.82     92.91 o 
   3   6  -7      534.94      459.17     66.75 o 
   4   6  -7      539.56      502.24     75.44 o 
   5   6  -7      221.21      174.16     62.89 o 
   6   6  -7      963.08      848.09     97.25 o 
   7   6  -7      153.78      212.64     75.15 o 
   8   6  -7       48.82       48.26     20.38 o 
   9   6  -7       29.26       53.51     28.33 o 
  10   6  -7       16.53       51.55     32.76 o 
  11   6  -7       70.15       92.26     54.57 o 
  12   6  -7       53.16       56.03     67.73 o 
  13   6  -7        3.39       19.69     45.34 o 
   0   7  -7       97.77      112.73     44.10 o 
   1   7  -7      586.42      558.77     57.97 o 
   2   7  -7      183.33      183.80     48.43 o 
   3   7  -7       23.14       80.06     41.16 o 
   4   7  -7      616.21      737.87     89.02 o 
   5   7  -7     1237.82     1201.23    117.50 o 
   6   7  -7      295.12      359.35    101.26 o 
   7   7  -7       38.40       53.78     40.05 o 
   8   7  -7       88.09       87.08     41.74 o 
   9   7  -7      157.24      154.47     91.24 o 
  10   7  -7        6.11      -66.94     67.95 o 
  11   7  -7       50.54       63.79     69.30 o 
  12   7  -7        9.35       30.38     64.35 o 
   1   8  -7       84.95       46.40     27.40 o 
   2   8  -7      563.10      630.60     84.66 o 
   3   8  -7      343.13      439.86     74.71 o 
   4   8  -7      157.08      128.75     49.37 o 
   5   8  -7        4.26       68.97     59.18 o 
   6   8  -7      250.76      195.31     82.24 o 
   7   8  -7      152.23      105.76     70.09 o 
   8   8  -7      100.80      116.89     70.09 o 
   9   8  -7       17.29       -3.94     43.77 o 
  10   8  -7        1.02       42.19     46.58 o 
  11   8  -7        4.61       36.90     60.08 o 
   0   9  -7      291.66      333.13     88.21 o 
   1   9  -7      139.76      195.40     39.88 o 
   2   9  -7      104.35       73.98     44.22 o 
   3   9  -7       10.54       -8.03     27.33 o 
   4   9  -7       83.00       88.64     47.44 o 
   5   9  -7      330.01      373.64    103.17 o 
   6   9  -7       23.57      122.86     63.12 o 
   7   9  -7       14.51        2.36     51.64 o 
   8   9  -7      106.60       45.68     58.39 o 
   9   9  -7       64.67       -2.59     66.15 o 
  10   9  -7       10.85      238.63    110.59 o 
   1  10  -7        1.58       26.09     31.11 o 
   2  10  -7      172.69      179.13     52.14 o 
   3  10  -7       75.74       80.20     41.20 o 
   4  10  -7        4.08      -17.44     68.29 o 
   5  10  -7       13.25      -12.26     63.68 o 
   6  10  -7       49.32      117.68     76.17 o 
   7  10  -7       76.18      102.61     72.34 o 
   8  10  -7       58.17      100.13     64.92 o 
   9  10  -7        1.01      -76.05     76.05 o 
   0  11  -7       50.71      180.57     68.18 o 
   1  11  -7       46.43      159.31     55.69 o 
   2  11  -7       17.21        5.63     64.13 o 
   3  11  -7       44.43      114.64     84.27 o 
   4  11  -7       67.09      -12.26     66.04 o 
   5  11  -7       46.69       56.59     63.79 o 
   6  11  -7        0.97      -68.52     84.27 o 
   7  11  -7       11.77      -91.24     91.24 o 
   8  11  -7       32.25      -12.49     48.72 o 
   3  12  -7       98.12       88.54     49.95 o 
   4  12  -7        3.48       72.23     71.33 o 
   5  12  -7        0.12      163.70     90.68 o 
   6  12  -7        6.18       -8.21     51.42 o 
   3  13  -7        9.24      -32.06     47.25 o 
   4   0  -6     8180.15     8499.71    208.80 o 
   6   0  -6      175.92      187.22     41.17 o 
   8   0  -6      271.51      276.54     52.74 o 
  10   0  -6     1420.18     1136.39    105.85 o 
  12   0  -6      278.95      362.83     92.14 o 
  14   0  -6       14.65       16.76     45.45 o 
   2   1  -6    14979.99    15193.39    345.62 o 
   3   1  -6     1150.20     1060.32     72.78 o 
   4   1  -6      195.40      132.55     29.43 o 
   5   1  -6     2296.61     2170.18     86.81 o 
   6   1  -6       42.55       68.96     17.01 o 
   7   1  -6     1577.44     1829.65     80.33 o 
   8   1  -6       32.46       24.07     18.49 o 
   9   1  -6      309.85      330.57     40.60 o 
  10   1  -6      120.91      135.50     31.61 o 
  11   1  -6      693.50     1014.67     95.96 o 
  12   1  -6       12.62       -5.23     26.69 o 
  13   1  -6        1.61       14.29     43.26 o 
  14   1  -6        2.36      -26.58     38.70 o 
   2   2  -6     1844.31     1835.66    118.58 o 
   3   2  -6      865.41      836.71     85.51 o 
   4   2  -6     3714.06     3598.48    139.23 o 
   5   2  -6      209.97      258.58     45.05 o 
   6   2  -6     1560.11     1509.05    103.49 o 
   7   2  -6      248.15      259.41     56.28 o 
   8   2  -6     1176.40     1123.44     66.16 o 
   9   2  -6       58.68       79.46     27.69 o 
  10   2  -6      891.99     1141.83     80.51 o 
  11   2  -6       29.14       -2.84     21.09 o 
  12   2  -6       22.61       17.96     33.70 o 
  13   2  -6        8.18        8.97     25.17 o 
  14   2  -6       31.13       55.24     52.54 o 
   1   3  -6     2891.90     3675.10    138.32 o 
   3   3  -6    11601.33    12224.33    303.54 o 
   4   3  -6      558.69      300.17     52.43 o 
   5   3  -6      891.51      812.84     95.63 o 
   6   3  -6      297.68      314.84     48.60 o 
   7   3  -6     2445.32     2241.49    112.96 o 
   8   3  -6       34.46       66.56     36.18 o 
   9   3  -6      207.77      271.85     57.40 o 
  10   3  -6       13.03       31.27     20.13 o 
  11   3  -6      127.01      184.17     36.22 o 
  12   3  -6       20.26       68.82     40.79 o 
  13   3  -6       49.23      184.06     83.59 o 
  14   3  -6        0.32      -30.83     57.49 o 
   0   4  -6     4216.22     4487.79    218.71 o 
   1   4  -6     1019.62      899.51     70.85 o 
   2   4  -6     2128.71     1925.22    164.82 o 
   3   4  -6      515.23      440.24     85.39 o 
   5   4  -6       15.26       23.63     20.81 o 
   6   4  -6       72.91       88.11     31.82 o 
   7   4  -6        0.47      -70.85     70.85 o 
   8   4  -6      400.09      431.20     69.75 o 
   9   4  -6       59.94       40.27     48.04 o 
  10   4  -6       11.19       18.87     43.32 o 
  11   4  -6       13.35       -9.42     41.52 o 
  12   4  -6        1.54      -21.42     33.30 o 
  13   4  -6       16.08      106.09     74.48 o 
  14   4  -6       32.35       19.91     52.77 o 
   1   5  -6       30.77       22.82     22.67 o 
   2   5  -6     1670.16     1760.40    160.77 o 
   3   5  -6     2571.36     2452.65    199.59 o 
   4   5  -6      638.69      674.25    112.84 o 
   5   5  -6      656.19      555.45    106.32 o 
   6   5  -6      471.70      511.48     49.35 o 
   7   5  -6     1799.24     1942.09     97.55 o 
   8   5  -6      167.07      207.78     43.20 o 
   9   5  -6       30.25       37.55     25.17 o 
  10   5  -6        8.92       61.19     26.54 o 
  11   5  -6       61.00       88.62     59.52 o 
  12   5  -6       11.97        8.78     43.88 o 
  13   5  -6       13.43       -3.94     52.43 o 
   0   6  -6      373.96      390.96     74.70 o 
   1   6  -6      128.22      111.22     28.96 o 
   2   6  -6      453.75      353.80     58.13 o 
   3   6  -6      219.83      120.89     42.25 o 
   4   6  -6     1663.40     1570.73    123.67 o 
   5   6  -6      299.07      348.29     67.02 o 
   6   6  -6      579.84      584.18     85.50 o 
   7   6  -6      124.09      167.64     70.65 o 
   8   6  -6      349.03      417.74     52.05 o 
   9   6  -6       66.05      126.84     39.21 o 
  10   6  -6      135.21      156.01     55.41 o 
  11   6  -6       14.66       32.63     48.72 o 
  12   6  -6        4.74       81.46     76.50 o 
  13   6  -6       16.22      -31.39     49.95 o 
   1   7  -6      737.12      758.26     64.47 o 
   2   7  -6      143.12      157.86     45.58 o 
   3   7  -6     1229.20     1101.18    105.40 o 
   4   7  -6       21.61       17.22     28.95 o 
   5   7  -6      150.13       34.92    106.21 o 
   6   7  -6      133.43       83.26     62.44 o 
   7   7  -6      282.20      520.12    117.91 o 
   8   7  -6       19.34      -58.95     58.95 o 
   9   7  -6       27.83       -5.96     58.28 o 
  10   7  -6       51.30      146.15     86.97 o 
  11   7  -6       22.49       15.41     49.50 o 
  12   7  -6        3.27      149.18     86.07 o 
   0   8  -6     1013.99      830.08    119.93 o 
   1   8  -6      191.14      182.48     30.77 o 
   2   8  -6      260.97      315.49     43.77 o 
   3   8  -6      112.90      105.53     39.10 o 
   4   8  -6      559.81      409.18     73.32 o 
   5   8  -6      180.62      110.89     42.62 o 
   6   8  -6      214.48      233.34     86.41 o 
   7   8  -6       41.77      151.43     81.46 o 
   8   8  -6       30.72       76.17     73.35 o 
   9   8  -6      102.76      197.11     86.63 o 
  10   8  -6      106.88      124.21     78.19 o 
  11   8  -6        3.26       46.69     79.43 o 
   1   9  -6       81.28      117.29     32.13 o 
   2   9  -6      325.99      303.22     59.21 o 
   3   9  -6      364.59      286.72     61.84 o 
   4   9  -6      119.98      136.09     50.67 o 
   5   9  -6       11.88        5.51     68.07 o 
   6   9  -6       87.38       68.63     52.88 o 
   7   9  -6      259.55      247.07    105.64 o 
   8   9  -6       35.02      203.53     86.18 o 
   9   9  -6       10.30      -52.20     87.42 o 
  10   9  -6       10.39       25.76     73.24 o 
   0  10  -6      138.56      112.96     54.45 o 
   1  10  -6      113.90       81.22     33.90 o 
   2  10  -6       32.97        2.30     36.32 o 
   3  10  -6       34.59      -23.20     47.08 o 
   4  10  -6       40.39       42.64     57.38 o 
   5  10  -6      101.51       86.52     51.42 o 
   6  10  -6       89.05      174.16     78.19 o 
   7  10  -6        8.63      -60.42     60.42 o 
   8  10  -6       28.88       74.82     62.22 o 
   9  10  -6       38.01       60.64     42.42 o 
   1  11  -6      110.38       76.05     37.01 o 
   2  11  -6       44.31       99.17     43.15 o 
   3  11  -6       21.70        3.49     42.98 o 
   4  11  -6       34.05      -31.16     53.78 o 
   5  11  -6       34.94      106.43     79.43 o 
   6  11  -6       39.07        3.15     56.03 o 
   7  11  -6       64.80      -15.19     60.53 o 
   8  11  -6        9.66        8.89     46.47 o 
   2  12  -6        8.72      -38.59     73.47 o 
   3  12  -6        0.82      -73.58     73.58 o 
   4  12  -6       18.56       60.98     57.15 o 
   5  12  -6       34.64       45.12     49.17 o 
   6  12  -6       28.89       93.16     64.80 o 
   3  13  -6        5.90      -24.30     52.20 o 
   4   0  -5      434.12      429.91     62.72 o 
   6   0  -5     8222.48     7593.12    216.89 o 
   8   0  -5     1748.45     1788.09    121.42 o 
  10   0  -5       87.24      176.24     64.69 o 
  12   0  -5      128.24      159.65     64.47 o 
  14   0  -5       21.08       63.00     61.99 o 
   2   1  -5    32647.46    29819.51    450.25 o 
   3   1  -5     1912.33     1854.69     91.30 o 
   4   1  -5      315.62      309.27     32.13 o 
   5   1  -5     4033.13     4796.55    126.53 o 
   6   1  -5     1132.86     1195.59     61.39 o 
   7   1  -5      905.49      872.28     56.97 o 
   8   1  -5      367.39      355.40     38.81 o 
   9   1  -5     1946.43     2505.28    104.26 o 
  10   1  -5        3.55       17.30     22.05 o 
  11   1  -5      123.25      142.91     36.54 o 
  12   1  -5       40.05       58.15     28.55 o 
  13   1  -5       84.52       94.51     35.96 o 
  14   1  -5        5.96       35.30     30.67 o 
   2   2  -5    20406.83    18395.90    341.35 o 
   3   2  -5     3536.93     3208.14    149.18 o 
   4   2  -5     5621.34     4933.18    223.33 o 
   5   2  -5       44.95       35.62     24.81 o 
   6   2  -5     1732.80     1578.08     72.05 o 
   7   2  -5      332.36      352.93     35.26 o 
   8   2  -5     1338.95     1298.53     69.59 o 
   9   2  -5      169.19      206.07     33.12 o 
  10   2  -5      187.32      169.00     40.20 o 
  11   2  -5       50.65      -30.37     40.36 o 
  12   2  -5       57.85       67.70     33.85 o 
  13   2  -5        5.81       19.51     49.00 o 
  14   2  -5        4.36      -41.63     67.39 o 
   0   3  -5    17681.48    18584.80    402.10 o 
   1   3  -5      317.74      299.85     40.28 o 
   3   3  -5     2214.73     2191.07    117.23 o 
   4   3  -5      541.43      581.32     66.38 o 
   5   3  -5      997.37      981.36     75.14 o 
   6   3  -5      339.36      296.88     46.15 o 
   7   3  -5        2.08        0.26     18.23 o 
   8   3  -5      720.16      746.86     49.12 o 
   9   3  -5      631.73      737.84     57.07 o 
  10   3  -5        8.60        6.54     19.90 o 
  11   3  -5        5.40        8.86     21.88 o 
  12   3  -5       29.45       70.37     52.73 o 
  13   3  -5       48.08       -6.98     61.77 o 
  14   3  -5        9.31      -41.63     42.98 o 
   1   4  -5       19.42       19.26     20.75 o 
   2   4  -5     8731.52     8491.01    329.53 o 
   3   4  -5     1157.68     1200.79    133.77 o 
   5   4  -5      217.29      178.55     36.90 o 
   6   4  -5     1425.67     1458.15     94.80 o 
   7   4  -5      381.75      506.63     53.01 o 
   8   4  -5      757.90      736.78     75.01 o 
   9   4  -5       28.66       30.27     31.34 o 
  10   4  -5      125.01      199.00     55.07 o 
  11   4  -5        6.44       25.81     28.44 o 
  12   4  -5      176.80      283.04    104.80 o 
  13   4  -5        0.05       31.73     55.58 o 
  14   4  -5        5.13       22.39     44.78 o 
   0   5  -5      183.12      198.92     37.37 o 
   1   5  -5      707.04      724.54     53.81 o 
   2   5  -5      669.26      867.20    109.58 o 
   3   5  -5     4350.00     4011.77    246.50 o 
   4   5  -5     1675.01     1563.73    162.57 o 
   5   5  -5     1951.45     1770.30    181.02 o 
   6   5  -5      265.12      208.62     30.36 o 
   7   5  -5      188.27      223.86     34.03 o 
   8   5  -5       31.37       17.65     27.11 o 
   9   5  -5      163.78      119.36     38.71 o 
  10   5  -5        5.39       45.53     34.04 o 
  11   5  -5       14.37       34.98     34.48 o 
  12   5  -5       26.14      -65.25     65.25 o 
  13   5  -5       22.80       63.23     71.44 o 
   1   6  -5      428.53      557.48     52.34 o 
   2   6  -5     4524.30     4814.57    193.61 o 
   3   6  -5      586.09      869.44    144.29 o 
   4   6  -5      416.23      362.35     62.66 o 
   5   6  -5       16.28        0.79     30.36 o 
   6   6  -5      632.68      620.17     86.77 o 
   7   6  -5      323.33      325.15    100.24 o 
   8   6  -5      163.38      229.92     61.37 o 
   9   6  -5       71.44       58.74     24.26 o 
  10   6  -5       19.58       60.63     24.19 o 
  11   6  -5       49.91      178.32     90.34 o 
  12   6  -5       25.53      -22.73     55.24 o 
  13   6  -5        2.29       -3.38     54.23 o 
   0   7  -5      767.96      995.99     86.75 o 
   1   7  -5      843.98      790.91     62.98 o 
   2   7  -5      497.73      487.81     48.04 o 
   3   7  -5      335.85      317.09     70.32 o 
   4   7  -5      284.65      232.18     51.52 o 
   5   7  -5      836.77      759.49     94.50 o 
   6   7  -5      440.63      461.87     76.35 o 
   7   7  -5       21.81       27.34     39.49 o 
   8   7  -5      138.17       93.83     71.55 o 
   9   7  -5      272.90      195.87     85.17 o 
  10   7  -5       17.19       42.42     51.19 o 
  11   7  -5       29.79        1.80     57.49 o 
  12   7  -5        5.80      -32.29     53.44 o 
   1   8  -5      400.84      476.80     58.10 o 
   2   8  -5      719.12      784.88     63.86 o 
   3   8  -5      150.98      122.66     44.66 o 
   4   8  -5      166.51      185.83     56.76 o 
   5   8  -5       25.52      109.79     49.02 o 
   6   8  -5      106.87      124.43     70.20 o 
   7   8  -5       91.23       59.07     49.62 o 
   8   8  -5      257.22      282.62    103.28 o 
   9   8  -5       25.50      117.23     73.69 o 
  10   8  -5        3.58        0.34     63.12 o 
  11   8  -5       15.94       75.72     91.24 o 
   0   9  -5      930.82      914.99     95.53 o 
   1   9  -5      579.77      645.90     61.48 o 
   2   9  -5       27.63       30.20     18.14 o 
   3   9  -5       45.62       71.46     56.76 o 
   4   9  -5       57.43      111.58     39.90 o 
   5   9  -5       69.50       21.26     53.89 o 
   6   9  -5       22.49       62.22     60.75 o 
   7   9  -5       20.54      -32.85     65.82 o 
   8   9  -5      104.21       58.95     54.90 o 
   9   9  -5      130.59      132.53     53.55 o 
  10   9  -5       27.52      -86.97     86.97 o 
  11   9  -5        9.60     -108.68    108.68 o 
   1  10  -5      217.71      184.36     38.92 o 
   2  10  -5      188.22      195.32     52.92 o 
   3  10  -5       22.99       40.68     38.18 o 
   4  10  -5       71.68       46.69     57.83 o 
   5  10  -5       18.99      -66.15     66.15 o 
   6  10  -5       46.54      130.28     76.62 o 
   7  10  -5       91.72      129.16     77.40 o 
   8  10  -5      102.12      160.32     89.22 o 
   9  10  -5        3.18      -51.53     61.43 o 
   0  11  -5      116.98      212.30     63.68 o 
   1  11  -5       10.48       50.85     43.40 o 
   2  11  -5        0.06       42.23     38.79 o 
   3  11  -5       35.05      -21.04     31.61 o 
   4  11  -5       42.63       86.52     80.44 o 
   5  11  -5       38.08      144.01     76.62 o 
   6  11  -5       14.08      159.65     90.79 o 
   7  11  -5        2.53       93.16     68.85 o 
   8  11  -5       23.11       14.96     52.99 o 
   1  12  -5       47.12      -76.84     76.84 o 
   2  12  -5       36.59      -56.03     56.37 o 
   3  12  -5       28.89       -1.35     67.05 o 
   4  12  -5        5.38      185.07     84.61 o 
   5  12  -5        5.81       20.36     68.63 o 
   6  12  -5       17.33      -75.60     75.60 o 
   2  13  -5        6.49       33.53     55.92 o 
   3  13  -5        5.84      -47.25     67.95 o 
   4  13  -5       17.22       15.53     59.74 o 
   4   0  -4    10058.51     9171.63    244.08 o 
   6   0  -4     2761.20     2647.44    126.64 o 
   8   0  -4     1377.48     1145.96     96.37 o 
  10   0  -4      960.76     1142.24    105.15 o 
  12   0  -4      118.06        4.95     35.89 o 
  14   0  -4       49.79       77.97     46.13 o 
   2   1  -4      253.31      266.53     42.75 o 
   3   1  -4    10094.73    10805.17    284.08 o 
   4   1  -4      190.83      319.61     36.48 o 
   5   1  -4      657.60      665.21     46.59 o 
   6   1  -4      361.99      298.81     31.27 o 
   7   1  -4     1692.08     1822.31     79.60 o 
   8   1  -4       79.95      108.98     24.58 o 
   9   1  -4      365.31      333.39     41.85 o 
  10   1  -4       26.57       22.46     20.41 o 
  11   1  -4      718.99      871.97     76.04 o 
  12   1  -4       16.76       67.69     30.34 o 
  13   1  -4       76.31      110.96     39.38 o 
  14   1  -4        7.37       -1.87     46.02 o 
   2   2  -4     5190.35     6264.95    175.40 o 
   3   2  -4     1706.75     1421.41     91.47 o 
   4   2  -4     6999.88     7014.02    233.68 o 
   5   2  -4     2511.46     2674.62    100.34 o 
   6   2  -4     1941.63     1640.52    112.79 o 
   7   2  -4      124.70      134.92     25.82 o 
   8   2  -4      301.47      402.30     40.60 o 
   9   2  -4       75.16       51.71     22.46 o 
  10   2  -4      228.04      210.54     60.51 o 
  11   2  -4      137.88       95.20     47.84 o 
  12   2  -4       10.55       40.99     32.13 o 
  13   2  -4       13.12       23.70     58.56 o 
  14   2  -4       66.96       47.48     49.17 o 
   1   3  -4      739.27      942.55     61.74 o 
   3   3  -4     6520.84     6212.41    173.71 o 
   4   3  -4     8448.75     7652.05    214.33 o 
   5   3  -4     1311.51     1224.30    104.52 o 
   6   3  -4      297.41      255.27     69.92 o 
   7   3  -4     2278.48     2215.26     79.60 o 
   8   3  -4       57.38       67.11     16.25 o 
   9   3  -4      199.76      218.40     34.13 o 
  10   3  -4       25.86       19.12     20.92 o 
  11   3  -4      185.36      234.47     71.49 o 
  12   3  -4       20.86       33.70     24.39 o 
  13   3  -4       86.61       66.27     51.75 o 
  14   3  -4        0.95      -41.07     67.05 o 
   0   4  -4     3868.96     3309.02    128.71 o 
   1   4  -4       58.41       26.91     16.32 o 
   2   4  -4     2074.17     2173.75    160.66 o 
   3   4  -4     1480.90     1111.57    124.43 o 
   4   4  -4     5535.03     5312.92    159.65 o 
   5   4  -4     1532.53     1380.01     93.49 o 
   6   4  -4      527.59      539.18     56.73 o 
   7   4  -4      213.38      204.02     36.65 o 
   8   4  -4      400.86      449.68     57.99 o 
   9   4  -4       95.39       39.23     26.30 o 
  10   4  -4       58.30       74.77     38.88 o 
  11   4  -4       35.62       54.74     31.28 o 
  12   4  -4       11.40      141.40     89.72 o 
  13   4  -4        7.34       -7.09     47.93 o 
  14   4  -4       39.77        9.23     57.94 o 
   1   5  -4     1083.76     1070.37     63.07 o 
   2   5  -4      378.94      300.84     61.65 o 
   3   5  -4     6418.18     5706.24    285.43 o 
   4   5  -4      933.51      974.20    127.02 o 
   5   5  -4      367.03      392.87     91.81 o 
   6   5  -4      701.38      630.71     48.95 o 
   7   5  -4     1416.10     1563.03     84.10 o 
   8   5  -4       23.46       30.62     20.01 o 
   9   5  -4       91.98      142.00     35.94 o 
  10   5  -4       16.39       75.18     36.77 o 
  11   5  -4      100.64      143.33     50.40 o 
  12   5  -4        5.05        2.59     45.23 o 
  13   5  -4       19.60      -73.92     73.92 o 
   0   6  -4     4069.05     4073.44    157.46 o 
   1   6  -4      584.30      470.82     45.65 o 
   2   6  -4      179.41      143.50     28.44 o 
   3   6  -4      357.68      387.60     61.30 o 
   4   6  -4      821.31      834.60     91.43 o 
   5   6  -4      329.98      291.24     57.28 o 
   6   6  -4      216.07      258.87     60.06 o 
   7   6  -4       25.89       -3.15     52.32 o 
   8   6  -4       74.45       52.62     21.36 o 
   9   6  -4       98.69      106.17     31.31 o 
  10   6  -4      124.35      109.38     88.04 o 
  11   6  -4        5.28       59.85     61.09 o 
  12   6  -4        1.30       -1.24     58.84 o 
  13   6  -4        3.74      -25.65     57.38 o 
   1   7  -4      870.04      917.09     65.30 o 
   2   7  -4      884.86      850.52     59.73 o 
   3   7  -4     1024.77     1036.50    100.47 o 
   4   7  -4      214.29      339.00     61.77 o 
   5   7  -4      136.22       83.93     42.17 o 
   6   7  -4      284.90      377.72     71.32 o 
   7   7  -4      271.24      189.80     68.40 o 
   8   7  -4       30.32       37.24     58.50 o 
   9   7  -4       49.85       -1.69     50.74 o 
  10   7  -4       64.35      179.34     89.11 o 
  11   7  -4       55.31      -14.29     60.42 o 
  12   7  -4        4.55      -72.57     72.57 o 
   0   8  -4     1079.32     1176.38    118.92 o 
   1   8  -4      262.23      262.87     37.95 o 
   2   8  -4      202.73      202.40     32.29 o 
   3   8  -4       58.60      105.56     41.72 o 
   4   8  -4      478.12      559.00     82.81 o 
   5   8  -4      120.96      201.00     57.63 o 
   6   8  -4      201.54      235.81     91.81 o 
   7   8  -4        9.45       -0.56     45.90 o 
   8   8  -4       61.30       36.79     61.77 o 
   9   8  -4      120.32      211.51     94.51 o 
  10   8  -4      119.33      361.93    114.42 o 
  11   8  -4        9.00       34.09     77.52 o 
  12   8  -4        0.46      -75.15     75.15 o 
   1   9  -4      227.93      279.73     39.86 o 
   2   9  -4      319.58      385.84     44.66 o 
   3   9  -4      611.97      642.55     85.66 o 
   4   9  -4       22.15       56.47     44.12 o 
   5   9  -4       13.26      168.65     84.38 o 
   6   9  -4       49.32      174.72     83.03 o 
   7   9  -4       96.17       86.07     55.80 o 
   8   9  -4       50.41       99.68     66.83 o 
   9   9  -4       46.65       20.14     64.58 o 
  10   9  -4        8.90        2.14     64.24 o 
  11   9  -4       16.10       25.43     47.37 o 
   0  10  -4      140.70       47.87     39.60 o 
   1  10  -4      170.05      213.24     36.20 o 
   2  10  -4       87.71       79.00     26.87 o 
   3  10  -4      136.10       86.03     44.46 o 
   4  10  -4       46.48      155.60     80.55 o 
   5  10  -4      125.14       82.81     50.85 o 
   6  10  -4       48.61       77.85     72.23 o 
   7  10  -4       22.01       74.25     70.99 o 
   8  10  -4       23.04      -26.44     76.05 o 
   9  10  -4       31.56       33.53     94.84 o 
  10  10  -4       14.27       85.51     80.89 o 
   1  11  -4       17.22       50.74     32.09 o 
   2  11  -4       91.95       42.60     34.58 o 
   3  11  -4       44.59       28.99     37.11 o 
   4  11  -4       21.14       37.80     61.54 o 
   5  11  -4       13.70      -55.13     69.53 o 
   6  11  -4       39.16       72.57     69.98 o 
   7  11  -4       69.97       39.15     65.93 o 
   8  11  -4        5.97       44.22     60.53 o 
   1  12  -4       10.05      -67.62     67.62 o 
   2  12  -4        4.44      -16.31     50.07 o 
   3  12  -4       13.25        9.00     50.85 o 
   4  12  -4       47.09       41.85     55.58 o 
   5  12  -4       28.61       49.50     53.10 o 
   6  12  -4       16.32     -104.86    104.86 o 
   2  13  -4       15.21        8.66     59.97 o 
   3  13  -4       34.97      -37.80     68.40 o 
   4  13  -4        9.72       43.32     61.43 o 
   4   0  -3     2049.46     1755.32     85.88 o 
   6   0  -3      237.25      223.87     39.76 o 
   8   0  -3     1202.70     1063.42     91.63 o 
  10   0  -3      203.61      231.15     52.47 o 
  12   0  -3      125.90       83.14     54.79 o 
  14   0  -3        8.66      -12.60     37.46 o 
   2   1  -3     1353.00     1528.97     87.98 o 
   3   1  -3     3758.23     3839.08     94.96 o 
   4   1  -3     3407.57     3098.60     86.33 o 
   5   1  -3     2440.58     2560.08     86.97 o 
   6   1  -3      947.59      978.56     53.94 o 
   7   1  -3      983.46     1006.49     58.81 o 
   8   1  -3      242.10      234.90     32.94 o 
   9   1  -3     1915.81     2121.49     94.60 o 
  10   1  -3       95.87       90.56     29.20 o 
  11   1  -3       81.65       85.09     34.43 o 
  12   1  -3       22.69       -5.54     36.28 o 
  13   1  -3       86.09       71.85     39.49 o 
  14   1  -3        4.59       23.98     81.68 o 
   2   2  -3    38103.21    37021.65    367.11 o 
   3   2  -3     2713.77     2764.75    118.92 o 
   4   2  -3      146.91      111.74     16.88 o 
   5   2  -3      194.15      198.55     25.02 o 
   6   2  -3     2149.91     2260.34     83.58 o 
   7   2  -3      166.63      187.81     27.91 o 
   8   2  -3     1040.69     1122.79     66.87 o 
   9   2  -3      141.07      141.72     26.73 o 
  10   2  -3      137.30      128.25     26.80 o 
  11   2  -3       63.41       41.83     26.36 o 
  12   2  -3      191.72      180.02     66.10 o 
  13   2  -3        0.41       49.54     27.83 o 
  14   2  -3        2.65      -15.53     40.16 o 
   0   3  -3     4014.86     3997.93    163.25 o 
   1   3  -3     6258.76     6337.53    142.16 o 
   3   3  -3     3948.99     4247.47    125.45 o 
   4   3  -3       29.03       19.69     18.90 o 
   5   3  -3     2013.06     1978.32    123.08 o 
   6   3  -3      203.47      159.77     21.48 o 
   7   3  -3      569.10      555.11     46.94 o 
   8   3  -3      176.56      148.35     23.88 o 
   9   3  -3      318.54      380.00     42.11 o 
  10   3  -3        4.25       30.83     25.49 o 
  11   3  -3       14.98        6.64     29.01 o 
  12   3  -3        0.07       -5.28     54.81 o 
  13   3  -3      149.96      134.45     79.20 o 
  14   3  -3        0.35        6.64     44.44 o 
   1   4  -3     1302.27     1457.61     64.79 o 
   2   4  -3    13941.47    14265.77    391.19 o 
   3   4  -3      210.66      302.76     70.20 o 
   4   4  -3      504.95      356.08     36.34 o 
   5   4  -3      498.33      479.05     55.24 o 
   6   4  -3     1094.26      992.09     76.19 o 
   7   4  -3      399.19      306.61     41.73 o 
   8   4  -3      464.56      422.08     68.67 o 
   9   4  -3       67.11       65.65     29.32 o 
  10   4  -3      359.10      408.95     42.48 o 
  11   4  -3       21.50       20.29     39.28 o 
  12   4  -3      234.98      258.05    116.56 o 
  13   4  -3        5.99      -32.06     44.55 o 
  14   4  -3        2.64       -6.64     72.34 o 
   0   5  -3     1168.37     1131.82     76.55 o 
   1   5  -3      603.69      767.07     45.22 o 
   2   5  -3     1674.47     1338.41     95.96 o 
   3   5  -3      421.66      442.26     81.34 o 
   4   5  -3      774.43      888.80    120.38 o 
   5   5  -3     1816.12     1711.34    175.96 o 
   6   5  -3      530.91      448.88     39.84 o 
   7   5  -3      186.17      176.92     30.85 o 
   8   5  -3       78.18       41.54     20.01 o 
   9   5  -3      200.41      240.69     62.95 o 
  10   5  -3       83.55      145.31     42.48 o 
  11   5  -3       68.11      162.72     62.39 o 
  12   5  -3        3.24       37.13     44.78 o 
  13   5  -3       36.36       55.92     55.58 o 
   1   6  -3      556.53      519.84     39.96 o 
   2   6  -3     3514.50     3656.93    133.86 o 
   3   6  -3     1055.77     1139.91     98.77 o 
   4   6  -3      342.35      258.47     55.86 o 
   5   6  -3       99.91      162.86     43.24 o 
   6   6  -3      922.73      939.58    102.57 o 
   7   6  -3      162.39       94.06     68.07 o 
   8   6  -3       50.47       54.49     38.87 o 
   9   6  -3      207.55      355.56     55.02 o 
  10   6  -3       39.91       27.12     48.10 o 
  11   6  -3       51.19      113.86     66.38 o 
  12   6  -3       33.52       16.31     70.32 o 
  13   6  -3        4.80      -89.44     89.44 o 
   0   7  -3     1726.91     1842.40    126.12 o 
   1   7  -3     1785.12     1868.42     79.52 o 
   2   7  -3      260.36      266.96     35.40 o 
   3   7  -3       31.18       29.52     28.91 o 
   4   7  -3      227.07      226.33     49.85 o 
   5   7  -3     1365.77     1251.91    119.88 o 
   6   7  -3       63.15       56.21     47.31 o 
   7   7  -3       36.73       36.00     64.24 o 
   8   7  -3        1.73      -14.40     45.00 o 
   9   7  -3      266.41      183.16     87.76 o 
  10   7  -3       25.17       24.41     65.59 o 
  11   7  -3       14.99      -21.15     53.33 o 
  12   7  -3        1.51       81.12     69.30 o 
   1   8  -3      282.98      198.00     30.10 o 
   2   8  -3      390.60      467.62     46.13 o 
   3   8  -3        3.92       44.85     34.56 o 
   4   8  -3      439.03      400.87     70.65 o 
   5   8  -3      116.94       57.94     60.47 o 
   6   8  -3      190.76      248.53     90.79 o 
   7   8  -3      100.76      100.02     68.85 o 
   8   8  -3      160.67      259.78     94.96 o 
   9   8  -3       18.85       -6.53     57.60 o 
  10   8  -3       26.34       77.40     69.19 o 
  11   8  -3       21.54        4.05     57.72 o 
  12   8  -3       13.29       29.03     65.59 o 
   0   9  -3      503.66      675.69     77.60 o 
   1   9  -3      568.43      750.81     56.25 o 
   2   9  -3        4.54       32.20     19.54 o 
   3   9  -3       47.71       85.75     87.87 o 
   4   9  -3      283.12      350.69     66.67 o 
   5   9  -3       16.54       13.73     47.03 o 
   6   9  -3       73.72       15.19     63.45 o 
   7   9  -3        7.64       43.43     55.24 o 
   8   9  -3       64.85       60.98     54.68 o 
   9   9  -3      116.26      170.56     76.73 o 
  10   9  -3       34.79      -73.35     73.35 o 
  11   9  -3        5.79     -107.78    107.78 o 
   1  10  -3      104.51      106.36     27.27 o 
   2  10  -3      331.04      373.04     43.35 o 
   3  10  -3      137.56      124.04     87.53 o 
   4  10  -3       38.27      179.56     84.61 o 
   5  10  -3        0.49      140.41     50.07 o 
   6  10  -3       35.87      -21.94     61.09 o 
   7  10  -3       66.48      -11.93     68.52 o 
   8  10  -3      119.80        1.46     67.39 o 
   9  10  -3        2.31       23.96     68.63 o 
  10  10  -3        1.32      -66.27     66.27 o 
   0  11  -3      131.23      161.66     40.60 o 
   1  11  -3       44.54       44.41     23.88 o 
   2  11  -3        7.50       16.19     64.07 o 
   3  11  -3       19.11       -7.65     34.82 o 
   4  11  -3       10.74      -52.65     68.07 o 
   5  11  -3       30.98       -1.46     64.58 o 
   6  11  -3       47.93        8.10     46.24 o 
   7  11  -3        5.90      -54.34     62.55 o 
   8  11  -3       19.88      191.82     95.63 o 
   1  12  -3       65.95      140.18     76.50 o 
   2  12  -3       53.41       15.64     49.28 o 
   3  12  -3        6.47        7.54     53.33 o 
   4  12  -3        8.31        2.48     51.42 o 
   5  12  -3       16.43      -12.94     66.27 o 
   6  12  -3        8.71       63.23     76.95 o 
   7  12  -3       21.21       39.26     52.88 o 
   1  13  -3       16.46       58.39     75.60 o 
   2  13  -3        9.17       25.99     44.67 o 
   3  13  -3        3.36      -45.68     45.68 o 
   4  13  -3       39.09       52.88     50.29 o 
   4   0  -2    13378.90    13066.66    422.07 o 
   6   0  -2     1314.22     1133.61     83.62 o 
   8   0  -2     1626.01     1694.96    115.80 o 
  10   0  -2      311.66      377.79     63.56 o 
  12   0  -2       26.14       33.86     41.29 o 
  14   0  -2       53.64       53.78     44.22 o 
   2   1  -2     5630.81     5741.57    152.22 o 
   3   1  -2     3753.05     3670.57     87.28 o 
   4   1  -2     3384.65     2685.51     77.75 o 
   5   1  -2      236.00      234.38     27.94 o 
   6   1  -2       13.30      -12.22     14.60 o 
   7   1  -2     2920.67     2761.70     96.62 o 
   8   1  -2      145.41      168.39     27.51 o 
   9   1  -2      136.75      129.91     40.47 o 
  10   1  -2       79.79       53.92     22.68 o 
  11   1  -2      433.59      444.59     53.77 o 
  12   1  -2        8.35      -28.98     28.98 o 
  13   1  -2       79.72       52.91     60.53 o 
  14   1  -2        4.61      -19.01     35.56 o 
   3   2  -2     4365.67     3890.83    130.17 o 
   4   2  -2     2524.91     1849.68    185.92 o 
   5   2  -2     1288.58     1576.97     61.42 o 
   6   2  -2      388.26      498.10     41.43 o 
   7   2  -2      978.70     1036.53     57.52 o 
   8   2  -2      393.22      318.29     36.17 o 
   9   2  -2      139.41      131.73     25.68 o 
  10   2  -2      104.68       47.35     29.36 o 
  11   2  -2       73.29       77.86     26.21 o 
  12   2  -2       11.14       13.45     32.06 o 
  13   2  -2       21.07        4.17     28.01 o 
  14   2  -2       92.23       45.23     50.07 o 
   1   3  -2     7042.09     6513.14    168.42 o 
   3   3  -2     5759.43     5544.45    124.88 o 
   4   3  -2     1268.55     1207.65     78.08 o 
   5   3  -2       63.41       74.03     31.84 o 
   6   3  -2      913.72      698.87     89.85 o 
   7   3  -2     1755.76     1611.91     70.57 o 
   8   3  -2       35.77       42.56     17.77 o 
   9   3  -2       38.72       55.97     20.31 o 
  10   3  -2       89.90      103.70     27.42 o 
  11   3  -2      344.42      474.40     92.59 o 
  12   3  -2       44.86       22.92     24.60 o 
  13   3  -2      107.31      239.98    101.26 o 
  14   3  -2        0.99      -17.89     54.57 o 
   0   4  -2     5672.21     5896.34    152.83 o 
   1   4  -2      581.11      667.85     36.90 o 
   2   4  -2     1250.78     1501.97    124.88 o 
   3   4  -2       40.09       57.04     40.62 o 
   5   4  -2     1204.24     1153.65     79.88 o 
   6   4  -2     1648.47     1565.00     92.19 o 
   7   4  -2      234.06      213.02     35.79 o 
   8   4  -2      288.98      242.16     30.58 o 
   9   4  -2        2.85        1.02     18.88 o 
  10   4  -2      117.68      167.37     29.06 o 
  11   4  -2        0.29        3.60     22.36 o 
  12   4  -2       10.95      -14.13     21.00 o 
  13   4  -2        9.26       46.58     58.95 o 
  14   4  -2       38.29       50.52     53.78 o 
   1   5  -2     3676.76     3544.76     90.05 o 
   2   5  -2      701.47      660.12     79.09 o 
   3   5  -2     3809.03     3944.38    231.54 o 
   4   5  -2      376.91      310.63     72.12 o 
   5   5  -2       39.93       59.52     35.21 o 
   6   5  -2      395.65      371.73     35.53 o 
   7   5  -2     1034.35      869.89     63.13 o 
   8   5  -2        5.44       29.08     26.29 o 
   9   5  -2       75.25       10.57     32.29 o 
  10   5  -2       27.66       39.49     30.96 o 
  11   5  -2      202.38      253.96     62.57 o 
  12   5  -2       12.39       42.98     63.68 o 
  13   5  -2       44.69       56.25     72.90 o 
   0   6  -2     4936.93     4134.69    149.36 o 
   1   6  -2      101.21      107.72     20.41 o 
   2   6  -2      721.65      850.06     51.89 o 
   3   6  -2      454.20      452.40     62.77 o 
   4   6  -2     1104.71     1233.21    106.84 o 
   5   6  -2      487.64      461.45     70.84 o 
   6   6  -2      533.44      655.42     87.74 o 
   7   6  -2       28.43      -45.45     57.66 o 
   8   6  -2       22.90       28.43     36.06 o 
   9   6  -2       47.29      114.59     37.05 o 
  10   6  -2      242.70      299.96     59.74 o 
  11   6  -2        0.78       -4.39     66.94 o 
  12   6  -2        3.89      -23.29     63.68 o 
  13   6  -2        2.01       68.97     57.38 o 
   1   7  -2      395.23      426.34     38.86 o 
   2   7  -2     1120.08     1404.21     70.11 o 
   3   7  -2      283.92      256.45     52.26 o 
   4   7  -2      440.93      409.92     68.32 o 
   5   7  -2      128.39      134.55     44.03 o 
   6   7  -2      211.44      236.27     85.56 o 
   7   7  -2       99.87      162.91     67.28 o 
   8   7  -2      145.31       65.37     61.77 o 
   9   7  -2       64.66      294.21    103.73 o 
  10   7  -2       69.83      140.97     73.58 o 
  11   7  -2      104.38      192.95     82.47 o 
  12   7  -2       10.09      -88.66     89.33 o 
   0   8  -2     2493.46     2354.65    130.79 o 
   1   8  -2      292.57      238.81     31.73 o 
   2   8  -2       24.53       42.48     30.91 o 
   3   8  -2      234.60      318.19     57.77 o 
   4   8  -2      383.49      504.07     77.96 o 
   5   8  -2       68.62       57.56     35.95 o 
   6   8  -2      211.89      383.42    104.52 o 
   7   8  -2      212.23      268.78     90.34 o 
   8   8  -2       66.91       40.05     64.47 o 
   9   8  -2       80.10      192.05     97.09 o 
  10   8  -2       85.08      125.78     73.02 o 
  11   8  -2       11.26       43.32     57.49 o 
  12   8  -2        0.70      118.81     89.33 o 
   1   9  -2      313.08      333.91     37.68 o 
   2   9  -2      220.35      263.14     35.08 o 
   3   9  -2      378.28      621.12     87.81 o 
   4   9  -2      149.54       83.74     87.36 o 
   5   9  -2       39.60       15.30     53.55 o 
   6   9  -2       39.12      103.73     74.93 o 
   7   9  -2       89.11       10.24     46.80 o 
   8   9  -2       20.03       70.54     57.83 o 
   9   9  -2       20.75       23.40     67.05 o 
  10   9  -2        7.25       57.49     68.52 o 
  11   9  -2       18.02       33.19     58.95 o 
   0  10  -2      483.82      541.13     73.13 o 
   1  10  -2      218.60      226.29     34.60 o 
   2  10  -2       74.83       87.28     22.28 o 
   3  10  -2       77.76      119.40     44.35 o 
   4  10  -2      120.11      132.84     51.19 o 
   5  10  -2       38.46      293.53    103.28 o 
   6  10  -2        5.49      -14.96     44.78 o 
   7  10  -2       29.50      -43.65     56.03 o 
   8  10  -2       20.44       65.03     63.79 o 
   9  10  -2       28.32      174.72     95.86 o 
  10  10  -2       14.57       84.27     79.54 o 
   1  11  -2       17.12       50.46     25.60 o 
   2  11  -2      207.47      245.95     55.41 o 
   3  11  -2      138.91      169.80     54.90 o 
   4  11  -2        8.55      -84.94     84.94 o 
   5  11  -2        1.78        9.34     56.14 o 
   6  11  -2       75.75      149.63     93.38 o 
   7  11  -2       49.89       17.66     56.59 o 
   8  11  -2       17.12      -47.37     47.37 o 
   0  12  -2        9.69       49.05     44.44 o 
   1  12  -2       65.90       19.46     37.46 o 
   2  12  -2        7.33       17.55     50.07 o 
   3  12  -2       11.30      -34.43     69.64 o 
   4  12  -2       49.24       20.70     62.55 o 
   5  12  -2       52.16      -25.76     44.78 o 
   6  12  -2       26.43      190.02     95.41 o 
   7  12  -2        2.91      184.06     99.34 o 
   1  13  -2        3.21      -21.49     49.39 o 
   2  13  -2       27.57       -4.05     51.64 o 
   3  13  -2       17.69       73.58     61.20 o 
   4  13  -2        6.21       20.59     62.33 o 
   4   0  -1     2199.96     2179.93    138.61 o 
   6   0  -1      110.50       33.98     41.07 o 
   8   0  -1       72.75       14.51     32.06 o 
  10   0  -1      195.85      150.60     46.95 o 
  12   0  -1      145.13      133.43     58.84 o 
  14   0  -1       10.69       14.74     35.89 o 
   2   1  -1     4833.81     5871.06    137.82 o 
   3   1  -1     3499.79     3309.17    131.18 o 
   4   1  -1       86.76      136.70     36.79 o 
   5   1  -1     4598.70     4855.69    216.35 o 
   6   1  -1     1113.31     1089.91     85.84 o 
   7   1  -1       69.36       43.49     28.10 o 
   8   1  -1      404.05      394.16     63.39 o 
   9   1  -1     1167.65     1229.96     89.04 o 
  10   1  -1       26.18       35.85     22.61 o 
  11   1  -1      162.29      139.76     32.01 o 
  12   1  -1       20.64       -0.39     26.77 o 
  13   1  -1       30.81       84.85     41.25 o 
  14   1  -1        4.99       15.91     32.17 o 
   3   2  -1     3375.23     3388.48    114.42 o 
   4   2  -1      128.26      228.05     40.50 o 
   5   2  -1      175.88      265.63     48.83 o 
   6   2  -1     3076.07     2822.01    174.95 o 
   7   2  -1      311.22      319.05     44.23 o 
   8   2  -1       77.41       69.40     28.32 o 
   9   2  -1       96.12      133.29     33.75 o 
  10   2  -1       87.49      131.85     30.41 o 
  11   2  -1        6.43       48.49     28.61 o 
  12   2  -1      205.54      244.22     50.90 o 
  13   2  -1        3.19      -96.64     96.64 o 
  14   2  -1        0.16      -43.09     43.09 o 
   0   3  -1     4354.33     5346.07    155.43 o 
   1   3  -1    14933.25    14364.14    295.51 o 
   4   3  -1     6737.94     6299.38    166.62 o 
   5   3  -1     5052.86     4852.87    178.21 o 
   6   3  -1      111.85      103.14     29.75 o 
   7   3  -1      373.94      411.06     57.75 o 
   8   3  -1       65.35       76.57     28.56 o 
   9   3  -1      519.21      503.02     44.47 o 
  10   3  -1       49.82       41.72     29.04 o 
  11   3  -1      132.31      118.96     28.84 o 
  12   3  -1        7.21       20.99     24.92 o 
  13   3  -1      218.90      292.03     56.33 o 
  14   3  -1        1.08       31.61     50.07 o 
   1   4  -1      742.88      741.57     35.81 o 
   2   4  -1     3156.75     3127.13    175.29 o 
   3   4  -1      466.48      410.99     74.59 o 
   5   4  -1      763.25      741.87     60.87 o 
   6   4  -1     1588.14     1615.60    108.01 o 
   7   4  -1       73.78       44.57     19.93 o 
   8   4  -1      282.24      298.07     50.65 o 
   9   4  -1       15.33       15.27     16.24 o 
  10   4  -1       85.35      126.99     27.50 o 
  11   4  -1      131.64      132.81     31.11 o 
  12   4  -1      284.87      209.49     37.52 o 
  13   4  -1        6.34      -25.31     56.48 o 
  14   4  -1        2.53       26.89     51.98 o 
   0   5  -1     4024.01     3636.88    125.41 o 
   1   5  -1     3928.12     3348.09     83.68 o 
   2   5  -1      852.99      864.55     78.62 o 
   3   5  -1      869.96      815.79    106.32 o 
   4   5  -1      832.40      758.52    110.82 o 
   5   5  -1     1339.15     1386.87    161.78 o 
   6   5  -1      160.14      138.75     22.80 o 
   7   5  -1      109.20       91.68     24.81 o 
   8   5  -1       47.23       84.14     50.74 o 
   9   5  -1      120.91       72.77     29.41 o 
  10   5  -1       25.13       33.50     29.89 o 
  11   5  -1      225.45      191.85     38.29 o 
  12   5  -1       18.60      -49.17     49.17 o 
  13   5  -1       77.06      154.81     94.51 o 
   1   6  -1      891.08      915.98     48.88 o 
   2   6  -1     1936.45     1841.82     69.98 o 
   3   6  -1       91.34      126.95     36.91 o 
   4   6  -1      476.91      500.79     70.66 o 
   5   6  -1      211.69      258.39     55.30 o 
   6   6  -1     1154.07     1088.82    110.74 o 
   7   6  -1      249.19      407.67     71.68 o 
   8   6  -1       21.05        0.46     14.51 o 
   9   6  -1      190.78      245.15     46.51 o 
  10   6  -1       82.71       90.52     29.90 o 
  11   6  -1       53.99      -36.00     70.88 o 
  12   6  -1       85.53       70.65     72.45 o 
  13   6  -1        8.62       43.65     50.29 o 
   0   7  -1      209.62      187.63     49.22 o 
   1   7  -1     1651.47     1805.44     82.10 o 
   2   7  -1       91.98      155.15     26.05 o 
   3   7  -1      342.17      354.41     65.22 o 
   4   7  -1      190.28      245.21     56.64 o 
   5   7  -1     1391.16     1456.83    125.59 o 
   6   7  -1       11.52       39.85     31.67 o 
   7   7  -1       85.20      123.08     60.64 o 
   8   7  -1       51.58      145.81     75.94 o 
   9   7  -1      193.71      367.90    107.67 o 
  10   7  -1       48.79      172.47    101.37 o 
  11   7  -1       38.90      120.16     87.64 o 
  12   7  -1        0.05      -21.71     70.20 o 
   1   8  -1      201.16      229.19     30.76 o 
   2   8  -1      694.18      657.47     48.63 o 
   3   8  -1      242.86      323.47     61.93 o 
   4   8  -1      226.74      179.34     54.00 o 
   5   8  -1      335.88      214.88    132.59 o 
   6   8  -1      179.96      182.49     81.68 o 
   7   8  -1       37.04       68.85     67.28 o 
   8   8  -1       11.25      113.63     68.85 o 
   9   8  -1        3.37        2.48     57.83 o 
  10   8  -1       23.14       50.18     68.07 o 
  11   8  -1       18.26       23.96     85.73 o 
  12   8  -1       22.39       49.28     66.83 o 
   0   9  -1      262.54      360.78     55.42 o 
   1   9  -1      229.35      219.31     34.94 o 
   2   9  -1      115.86      105.29     34.85 o 
   3   9  -1       67.25       76.06     46.35 o 
   4   9  -1      397.01      315.80     63.52 o 
   5   9  -1      240.27      240.54     81.46 o 
   6   9  -1       70.00       34.09     61.32 o 
   7   9  -1       14.83       -3.26     50.29 o 
   8   9  -1       41.64       76.50     73.24 o 
   9   9  -1       64.08       52.43     57.72 o 
  10   9  -1       20.42      135.12     98.44 o 
  11   9  -1        3.40      160.88     84.94 o 
   1  10  -1       50.50       86.65     26.12 o 
   2  10  -1      335.91      352.61     57.81 o 
   3  10  -1      151.07      187.63     52.11 o 
   4  10  -1       10.25      -19.19     49.50 o 
   5  10  -1       41.13      -40.28     56.03 o 
   6  10  -1       17.87      136.81     72.45 o 
   7  10  -1       51.17      -29.93     68.85 o 
   8  10  -1       26.81      149.07     77.40 o 
   9  10  -1        2.46      105.31     73.02 o 
  10  10  -1        2.03       80.33     68.63 o 
   0  11  -1      195.15      135.57     46.18 o 
   1  11  -1      155.65       86.01     39.04 o 
   2  11  -1       21.07       24.64     36.42 o 
   3  11  -1       22.13       20.18     40.07 o 
   4  11  -1       35.67       29.03     58.39 o 
   5  11  -1       37.35       22.16     68.07 o 
   6  11  -1       10.55       73.92     66.15 o 
   7  11  -1       12.56       -4.95     43.54 o 
   8  11  -1        7.67      -35.21     74.48 o 
   1  12  -1       39.08       60.87     55.80 o 
   2  12  -1       67.74       16.99     38.14 o 
   3  12  -1       48.05       27.00     44.22 o 
   4  12  -1        3.60       23.29     62.10 o 
   5  12  -1       15.56      190.92     88.21 o 
   6  12  -1        0.88       70.65     84.38 o 
   7  12  -1       20.44       34.88     54.34 o 
   0  13  -1       79.39      176.64     77.07 o 
   1  13  -1        5.80       31.73     56.48 o 
   2  13  -1        2.85      -55.58     56.82 o 
   3  13  -1        4.93        1.24     47.82 o 
   4  13  -1       53.39       58.62     48.15 o 
   2   0   0      375.55      345.06     42.08 o 
   4   0   0       86.43      109.46     28.18 o 
   6   0   0      121.42       98.11     48.94 o 
   8   0   0      554.91      558.48    105.64 o 
  10   0   0      873.71      830.98    139.17 o 
  12   0   0       83.61       36.56     46.24 o 
  14   0   0       34.26       49.39     42.98 o 
   2   1   0     9742.08    15504.54    178.23 o 
   3   1   0     9342.32     9445.14    172.97 o 
   4   1   0     3744.62     2956.97    112.00 o 
   5   1   0      508.07      477.77     53.24 o 
   6   1   0      107.85       80.21     29.88 o 
   7   1   0     1396.77     1109.99     94.78 o 
   8   1   0      126.42      150.14     40.24 o 
   9   1   0      425.03      455.40     70.80 o 
  10   1   0       73.90       75.24     53.55 o 
  11   1   0      517.80      489.44     60.58 o 
  12   1   0        4.74       50.40     37.93 o 
  13   1   0       27.90       -6.16     37.97 o 
  14   1   0        2.50       11.01     30.84 o 
   0   2   0      774.01     2075.32     54.62 o 
   1   2   0     1233.07      654.46     28.38 o 
   2   2   0      909.93      651.08     72.45 o 
   3   2   0      609.43      789.54     46.07 o 
   4   2   0     4009.00     3630.81    117.50 o 
   5   2   0        0.51       15.03     47.31 o 
   6   2   0       11.29       49.05     39.49 o 
   7   2   0      127.40      312.21     54.90 o 
   8   2   0      349.74      278.12     51.08 o 
   9   2   0      356.12      218.73     61.26 o 
  10   2   0      291.43      353.14     65.61 o 
  11   2   0        4.52      -10.57     23.40 o 
  12   2   0        3.24       12.06     42.81 o 
  13   2   0        8.40       11.55     48.77 o 
  14   2   0       73.71       38.70     49.56 o 
   1   3   0     2613.03     3069.41     92.37 o 
   2   3   0     5969.82     6036.23    154.64 o 
   3   3   0     6503.74     5646.51    114.42 o 
   4   3   0     3837.62     3659.08    109.19 o 
   5   3   0      365.74      317.57     40.54 o 
   6   3   0      157.37      133.10     37.01 o 
   7   3   0     1493.68     1504.22    128.71 o 
   8   3   0        0.20      -13.74     26.08 o 
   9   3   0        0.31        7.72     26.79 o 
  10   3   0       54.03       62.36     31.76 o 
  11   3   0      251.70      320.85     51.13 o 
  12   3   0       12.55        3.61     24.27 o 
  13   3   0      103.13      150.85     44.01 o 
  14   3   0        1.45       89.22     63.00 o 
   0   4   0      984.05      787.68     55.61 o 
   1   4   0     1130.09     1541.31     44.59 o 
   2   4   0     1110.74     1244.11     56.88 o 
   3   4   0      625.93      716.44     43.12 o 
   4   4   0     6898.97     5916.47    129.65 o 
   5   4   0       74.10       59.08     51.64 o 
   6   4   0     3716.11     3746.03    162.46 o 
   7   4   0       68.87       79.28     29.02 o 
   8   4   0      128.53       84.67     33.42 o 
   9   4   0      128.84      152.06     42.38 o 
  10   4   0       21.38      -18.48     18.48 o 
  11   4   0        8.72       21.13     31.99 o 
  12   4   0        3.27       35.03     38.58 o 
  13   4   0        9.54      -46.35     71.67 o 
  14   4   0       51.20       30.26     64.35 o 
   1   5   0     1168.57     1576.80     50.62 o 
   2   5   0      150.11      171.63     23.83 o 
   3   5   0     5404.53     5517.52    129.14 o 
   4   5   0      159.19      191.14     25.42 o 
   5   5   0       13.61       14.45     12.17 o 
   6   5   0       80.33       72.65     12.35 o 
   7   5   0      445.00      335.92     57.88 o 
   8   5   0       94.23      133.26     37.78 o 
   9   5   0       52.09       93.24     42.70 o 
  10   5   0      171.14      200.76     62.01 o 
  11   5   0      317.45      409.28     68.39 o 
  12   5   0       23.06       66.04     81.68 o 
  13   5   0       57.33      104.18     74.14 o 
   0   6   0      850.06      811.45     64.85 o 
   1   6   0      361.79      292.79     27.80 o 
   2   6   0     1453.05     1496.75     76.73 o 
   3   6   0     2516.04     2378.43    138.05 o 
   4   6   0     2442.10     2418.82    233.11 o 
   5   6   0       53.92       -1.63     28.31 o 
   6   6   0      570.12      449.38     72.10 o 
   7   6   0       51.09       29.81     10.92 o 
   8   6   0      136.62      131.99     31.60 o 
   9   6   0        5.62        6.92     46.13 o 
  10   6   0      411.99      579.37     79.75 o 
  11   6   0        1.08      -62.55     81.23 o 
  12   6   0        1.17      -42.42     53.44 o 
  13   6   0        4.36      -36.23     48.49 o 
   1   7   0       42.02       43.04     15.95 o 
   2   7   0      986.61      759.95     42.90 o 
   3   7   0      464.51      629.35     75.88 o 
   4   7   0        2.14       41.05     31.75 o 
   5   7   0        8.77       19.47     33.05 o 
   6   7   0      244.04      346.75     67.38 o 
   7   7   0       65.16       88.88     62.33 o 
   8   7   0      119.63      151.21     76.73 o 
   9   7   0        2.06       40.05     59.97 o 
  10   7   0       56.02       89.78     72.00 o 
  11   7   0       78.34       12.83     59.18 o 
  12   7   0       24.31      130.40     84.49 o 
   0   8   0     4011.02     4172.07    169.01 o 
   1   8   0      148.27      225.14     28.47 o 
   2   8   0       12.42       15.95     12.43 o 
   3   8   0      214.02      204.59     48.92 o 
   4   8   0      290.72      375.25     68.74 o 
   5   8   0      261.41      241.19     58.12 o 
   6   8   0        2.72       50.52     48.15 o 
   7   8   0      226.84      155.48     72.23 o 
   8   8   0       62.77       24.41     66.15 o 
   9   8   0       24.26      -65.82     65.82 o 
  10   8   0       24.74       14.40     50.97 o 
  11   8   0       11.04      -44.55     63.23 o 
  12   8   0        0.07       29.36     65.93 o 
   1   9   0       41.71       39.79     16.20 o 
   2   9   0       55.36      101.67     21.00 o 
   3   9   0      169.83      154.11     47.67 o 
   4   9   0       34.58      119.36     43.52 o 
   5   9   0       64.65      131.07     85.39 o 
   6   9   0       35.97       19.01     56.70 o 
   7   9   0      202.89      157.17     89.89 o 
   8   9   0        0.99      111.27     81.34 o 
   9   9   0        4.08      -25.43     67.62 o 
  10   9   0        3.02       14.63     47.37 o 
  11   9   0       17.34      -25.65     91.92 o 
   0  10   0      624.70      998.10     90.70 o 
   1  10   0      180.53      243.21     34.51 o 
   2  10   0       17.83       -9.80     13.49 o 
   3  10   0        7.28       23.51     64.24 o 
   4  10   0      162.58      205.89     56.92 o 
   5  10   0        6.91       73.02     61.32 o 
   6  10   0        3.05      -18.11     46.13 o 
   7  10   0       22.50       46.02     48.27 o 
   8  10   0        8.62       86.86     57.38 o 
   9  10   0       20.05      -15.75     56.59 o 
  10  10   0        7.93       91.81     75.83 o 
   1  11   0       55.25       45.89     24.69 o 
   2  11   0      321.40      347.75     62.53 o 
   3  11   0      151.65       99.94    124.71 o 
   4  11   0        0.53      -24.98     42.75 o 
   5  11   0        0.75        9.23     59.52 o 
   6  11   0       68.45      115.54     76.39 o 
   7  11   0       30.79      -26.66     52.77 o 
   8  11   0       10.55        3.26     47.48 o 
   0  12   0       22.86      -30.94     36.79 o 
   1  12   0      112.66       98.33     35.82 o 
   2  12   0        4.99       19.01     52.20 o 
   3  12   0        4.53       60.98     47.59 o 
   4  12   0       37.26       76.05     52.20 o 
   5  12   0       73.72       72.79     67.17 o 
   6  12   0       35.89      -37.91     59.40 o 
   7  12   0        0.97       22.05     47.48 o 
   1  13   0        5.42      -38.14     62.10 o 
   2  13   0       30.27       73.47     59.74 o 
   3  13   0        1.47      -18.23     42.42 o 
   4  13   0        2.28       65.25     85.73 o 
   2   0   1    13179.36    14347.11    255.39 o 
   4   0   1     2185.04     2083.97    109.47 o 
   6   0   1       84.22       74.50     31.58 o 
   8   0   1       75.66       81.79     48.04 o 
  10   0   1      195.02      114.98     67.28 o 
  12   0   1      147.77       50.18     45.23 o 
  14   0   1       10.74       33.64     48.49 o 
   2   1   1     4840.62     5675.52    106.39 o 
   3   1   1     3615.36     3485.32     83.85 o 
   4   1   1       84.42       76.17     21.38 o 
   5   1   1     4550.41     4888.72    128.91 o 
   6   1   1     1111.33     1030.88     69.87 o 
   7   1   1       68.72       84.65     26.96 o 
   8   1   1      402.89      365.45     54.96 o 
   9   1   1     1150.39     1245.58    112.17 o 
  10   1   1       26.17       -3.97     54.68 o 
  11   1   1      160.68      226.81     80.44 o 
  12   1   1       20.89       14.55     28.00 o 
  13   1   1       31.66       40.73     31.88 o 
  14   1   1        4.87       -6.35     32.24 o 
   1   2   1    28072.70    29600.74    165.49 o 
   2   2   1    33166.09    35979.61    505.38 o 
   3   2   1     3353.87     3570.43     97.01 o 
   4   2   1      109.03      237.52     33.26 o 
   5   2   1      177.49      262.92     39.80 o 
   6   2   1     3083.89     2821.11    132.23 o 
   7   2   1      303.39      244.17     39.04 o 
   8   2   1       94.20       47.46     24.87 o 
   9   2   1       96.07      147.44     43.64 o 
  10   2   1       85.63      114.31     50.29 o 
  11   2   1        6.20       11.69     41.68 o 
  12   2   1      210.17      200.97     49.02 o 
  13   2   1        3.09       26.04     31.45 o 
  14   2   1        0.15       -3.95     45.17 o 
   0   3   1     4387.02     5259.15     82.98 o 
   1   3   1    14740.29    14248.63    114.43 o 
   2   3   1     2849.45     2642.49     87.21 o 
   3   3   1      931.51     1091.54    110.59 o 
   4   3   1     6738.44     6156.72    217.93 o 
   5   3   1     5006.56     4684.50    225.63 o 
   6   3   1      112.41       79.63     29.97 o 
   7   3   1      374.85      419.39     56.12 o 
   8   3   1       65.82       78.08     38.36 o 
   9   3   1      516.30      486.93     92.37 o 
  10   3   1       52.02       63.12     57.72 o 
  11   3   1      132.97      189.12     54.11 o 
  12   3   1        7.22      -10.26     33.78 o 
  13   3   1      220.79      155.24     43.96 o 
  14   3   1        0.92       -6.75     47.03 o 
   1   4   1      758.11      777.52     25.96 o 
   2   4   1     3154.36     3165.98     74.85 o 
   3   4   1      470.75      522.12     40.10 o 
   4   4   1      185.41      197.43     19.79 o 
   5   4   1      763.78      732.15     53.99 o 
   6   4   1     1605.32     1584.43     91.93 o 
   7   4   1       69.32       63.45     24.15 o 
   8   4   1      289.08      322.37     55.86 o 
   9   4   1       15.28       18.31     49.22 o 
  10   4   1       79.73       58.85     40.45 o 
  11   4   1      131.40      153.58     83.20 o 
  12   4   1      285.83      235.43     41.14 o 
  13   4   1        6.19      104.18     82.58 o 
  14   4   1        2.47       29.36     63.90 o 
   0   5   1     4059.60     3805.88     99.78 o 
   1   5   1     3999.82     3445.71     60.41 o 
   2   5   1      862.18      762.34     29.82 o 
   3   5   1      867.60      806.46     53.45 o 
   4   5   1      827.46      801.00     52.03 o 
   5   5   1     1320.97     1540.44     80.88 o 
   6   5   1      154.66      144.24     17.36 o 
   7   5   1      109.19       72.22     23.03 o 
   8   5   1       42.59       73.33     27.15 o 
   9   5   1      112.74       81.74     68.12 o 
  10   5   1       26.64       -8.87     35.98 o 
  11   5   1      227.35      231.40     74.67 o 
  12   5   1       18.50      129.72     90.57 o 
  13   5   1       77.24       37.69     70.65 o 
   1   6   1      882.79      926.38     42.72 o 
   2   6   1     1900.69     1739.74     63.65 o 
   3   6   1      101.26      131.06     24.63 o 
   4   6   1      488.89      478.71     40.29 o 
   5   6   1      217.68      211.72     27.09 o 
   6   6   1     1167.30     1026.66     58.93 o 
   7   6   1      245.45      188.15     26.63 o 
   8   6   1       15.50        2.90     16.04 o 
   9   6   1      190.88      304.82     62.78 o 
  10   6   1       80.09       54.55     40.05 o 
  11   6   1       54.61       27.79     50.85 o 
  12   6   1       86.37       49.28     53.22 o 
  13   6   1        8.54       67.84     67.05 o 
   0   7   1      192.24      174.34     35.56 o 
   1   7   1     1629.30     1832.92     78.43 o 
   2   7   1       95.19      119.45     16.00 o 
   3   7   1      330.12      288.27     52.72 o 
   4   7   1      193.02      237.80     54.48 o 
   5   7   1     1418.78     1412.37    122.59 o 
   6   7   1       10.10      -10.60     35.82 o 
   7   7   1       83.87       14.96     41.63 o 
   8   7   1       52.86       73.47     67.50 o 
   9   7   1      188.82      287.79    103.39 o 
  10   7   1       49.88      113.07     94.28 o 
  11   7   1       39.68      -75.72     75.72 o 
  12   7   1        0.03       22.28     50.63 o 
   1   8   1      197.00      183.95     25.00 o 
   2   8   1      691.64      646.19     42.05 o 
   3   8   1      246.37      217.93     68.80 o 
   4   8   1      235.96      199.06     52.53 o 
   5   8   1      334.43      366.73     70.52 o 
   6   8   1      185.45      126.35     54.57 o 
   7   8   1       32.32       23.63     59.97 o 
   8   8   1       11.78      -14.74     74.59 o 
   9   8   1        3.38      -28.58     45.00 o 
  10   8   1       22.54       58.84     54.79 o 
  11   8   1       17.77      -56.59     77.74 o 
  12   8   1       22.06      -28.35     66.94 o 
   0   9   1      254.27      387.70     57.96 o 
   1   9   1      225.10      287.21     34.57 o 
   2   9   1      116.88      142.62     24.36 o 
   3   9   1       67.50       81.84     27.51 o 
   4   9   1      400.57      411.56     72.62 o 
   5   9   1      240.00      302.53     94.39 o 
   6   9   1       69.24       74.25     55.92 o 
   7   9   1       14.73       -2.81     43.09 o 
   8   9   1       42.36      120.27     76.50 o 
   9   9   1       64.40       72.79     52.65 o 
  10   9   1       20.57      -33.64     59.07 o 
  11   9   1        3.23        1.58     57.60 o 
   1  10   1       46.31       54.06     18.25 o 
   2  10   1      341.61      393.92     39.05 o 
   3  10   1      154.12      225.92     50.80 o 
   4  10   1        8.67      -69.92     85.28 o 
   5  10   1       41.85       95.41     57.83 o 
   6  10   1       17.82      -20.25     45.34 o 
   7  10   1       51.43        6.41     53.10 o 
   8  10   1       27.09      130.85     78.75 o 
   9  10   1        2.44       12.04     49.84 o 
  10  10   1        2.05       58.95     47.37 o 
   0  11   1      193.14      119.06     31.00 o 
   1  11   1      158.14      119.50     25.88 o 
   2  11   1       21.12      -10.45     34.04 o 
   3  11   1       21.98       -2.26     43.48 o 
   4  11   1       37.06       85.51     63.79 o 
   5  11   1       37.31       40.28     78.19 o 
   6  11   1        9.58       70.99     57.15 o 
   7  11   1       12.66      -55.47     76.05 o 
   8  11   1        7.73      -26.21     57.83 o 
   1  12   1       39.91       62.68     35.50 o 
   2  12   1       67.96      136.13     60.53 o 
   3  12   1       49.12       77.85     70.32 o 
   4  12   1        3.42      129.50     78.53 o 
   5  12   1       15.74       94.51     93.61 o 
   6  12   1        0.87      -63.68     63.68 o 
   7  12   1       19.95       43.09     60.98 o 
   0  13   1       79.80      114.64     54.34 o 
   1  13   1        5.28       46.48     36.34 o 
   2  13   1        2.69      100.69     58.73 o 
   3  13   1        5.14        0.23     51.08 o 
   4  13   1       53.82       76.17     62.89 o 
   2   0   2    21149.35    21570.84   1025.56 o 
   4   0   2    13326.50    13134.00    399.40 o 
   6   0   2     1253.60     1279.60     93.93 o 
   8   0   2     1614.59     1777.72    176.07 o 
  10   0   2      317.80      317.49     82.92 o 
  14   0   2       53.12      -33.41     60.30 o 
   2   1   2     5662.48     5899.35    135.18 o 
   3   1   2     3760.28     3610.78    108.21 o 
   4   1   2     3369.21     2697.95    108.81 o 
   5   1   2      244.68      233.70     30.67 o 
   6   1   2       13.60       13.84     16.33 o 
   7   1   2     3011.54     2872.27    103.82 o 
   8   1   2      146.41      192.91     39.61 o 
   9   1   2      136.93      159.06     46.82 o 
  10   1   2       78.59       40.30     30.97 o 
  11   1   2      424.63      629.14    123.87 o 
  13   1   2       80.07      118.51     51.98 o 
  14   1   2        4.58      -22.13     62.27 o 
   0   2   2    29011.19    41204.18    889.42 o 
   1   2   2     9201.38    11462.97    439.49 o 
   2   2   2    41165.25    42284.99    436.64 o 
   3   2   2     4332.12     3656.58     99.66 o 
   4   2   2     2422.28     1947.97     88.59 o 
   5   2   2     1266.22     1572.29     71.68 o 
   6   2   2      374.57      505.86     59.94 o 
   7   2   2      971.80     1019.08     73.85 o 
   8   2   2      413.94      421.93     52.78 o 
   9   2   2      140.35      174.42     47.96 o 
  10   2   2      100.59      114.76     60.19 o 
  11   2   2       73.39       24.75     42.98 o 
  13   2   2       20.46        8.24     24.71 o 
  14   2   2       94.49       49.12    147.22 o 
   1   3   2     7258.77     6874.27     90.76 o 
   2   3   2     9334.45     9742.01     97.57 o 
   3   3   2     5613.15     5577.12    203.13 o 
   4   3   2     1260.50     1223.69     63.50 o 
   5   3   2       68.50       84.04     25.99 o 
   6   3   2      911.85      817.62     71.80 o 
   7   3   2     1729.39     1729.36    129.05 o 
   8   3   2       35.99        1.02     22.75 o 
   9   3   2       38.98       96.42     51.75 o 
  10   3   2       88.56       78.98     42.98 o 
  11   3   2      338.49      411.78    100.47 o 
  12   3   2       43.68      -57.55     57.55 o 
  13   3   2      108.22      125.30     37.83 o 
  14   3   2        0.99       54.68     72.57 o 
   0   4   2     5509.28     5795.31    115.41 o 
   1   4   2      602.82      645.81     24.84 o 
   2   4   2     1239.69     1465.71     54.39 o 
   3   4   2       37.77       30.37     10.22 o 
   4   4   2     7508.01     7659.36    330.77 o 
   5   4   2     1185.83     1126.23     69.18 o 
   6   4   2     1704.13     1647.21    120.16 o 
   7   4   2      236.53      297.25     41.13 o 
   8   4   2      285.94      240.17     64.53 o 
   9   4   2        3.17       32.29     28.58 o 
  10   4   2      110.90      141.53     58.28 o 
  11   4   2        0.28       30.68     33.90 o 
  12   4   2       11.18      -40.00     40.00 o 
  13   4   2        8.92       58.50     80.10 o 
  14   4   2       38.81       21.15     78.53 o 
   1   5   2     3761.71     3556.78     62.10 o 
   2   5   2      672.69      505.78     27.11 o 
   3   5   2     3841.29     4008.25    120.94 o 
   4   5   2      383.79      382.97     38.94 o 
   5   5   2       37.76       54.84     12.92 o 
   6   5   2      387.12      368.13     37.35 o 
   7   5   2     1035.81      953.02     67.37 o 
   8   5   2        4.81       19.80     29.03 o 
   9   5   2       79.42       29.70     30.26 o 
  10   5   2       27.75        1.19     38.31 o 
  11   5   2      202.01      385.30     79.70 o 
  12   5   2       11.85       -2.36     66.49 o 
  13   5   2       46.62       81.57     59.97 o 
   0   6   2     4897.57     4194.81    152.80 o 
   1   6   2      110.47      119.56     18.67 o 
   2   6   2      714.55      746.64     29.01 o 
   3   6   2      455.81      444.28     39.28 o 
   4   6   2     1066.98     1328.39     68.36 o 
   5   6   2      489.22      452.55     40.61 o 
   6   6   2      526.39      531.48     44.17 o 
   7   6   2       27.99       30.60     13.40 o 
   8   6   2       25.59       57.70     20.65 o 
   9   6   2       51.20      100.58     39.20 o 
  10   6   2      245.24      359.59    101.03 o 
  11   6   2        0.78        4.05     50.74 o 
  12   6   2        3.62       66.27     67.05 o 
  13   6   2        1.93      -52.88     70.88 o 
   1   7   2      401.46      458.22     29.70 o 
   2   7   2     1119.78     1289.25     46.50 o 
   3   7   2      296.99      227.20     31.24 o 
   4   7   2      448.99      429.54     41.61 o 
   5   7   2      127.82      104.66     21.63 o 
   6   7   2      207.67      239.03     44.79 o 
   7   7   2      100.28       72.79     19.52 o 
   8   7   2      149.82       67.17     40.28 o 
   9   7   2       67.12       86.77     15.33 o 
  10   7   2       69.87      106.21     93.83 o 
  11   7   2      102.29      168.31     82.24 o 
  12   7   2       10.29       77.07     35.89 o 
   0   8   2     2503.71     2355.91    125.36 o 
   1   8   2      288.51      237.58     26.15 o 
   2   8   2       27.10        9.25     15.04 o 
   3   8   2      238.15      248.88     42.56 o 
   4   8   2      389.90      386.63     64.04 o 
   5   8   2       64.12       80.86     40.35 o 
   6   8   2      197.21      236.60     87.87 o 
   7   8   2      211.78      261.13     92.26 o 
   8   8   2       64.65       66.15     58.50 o 
   9   8   2       78.97      111.16     66.72 o 
  10   8   2       85.77       68.63     64.92 o 
  11   8   2       11.42       56.14     75.60 o 
  12   8   2        0.75       49.50     70.88 o 
   1   9   2      309.66      369.08     36.61 o 
   2   9   2      223.56      251.21     27.49 o 
   3   9   2      381.35      527.10     77.73 o 
   4   9   2      145.65      167.95     54.28 o 
   5   9   2       40.85      125.67     61.88 o 
   6   9   2       34.19       10.69     42.87 o 
   7   9   2       94.50      144.80     77.40 o 
   8   9   2       18.86       -2.36     40.28 o 
   9   9   2       21.41       34.54     60.75 o 
  10   9   2        7.02      -34.65     57.83 o 
  11   9   2       17.70      180.57     94.73 o 
   0  10   2      486.75      553.21     70.49 o 
   1  10   2      217.86      188.88     27.93 o 
   2  10   2       75.18       89.19     17.22 o 
   3  10   2       78.67       44.36     28.86 o 
   4  10   2      119.96      104.23     46.77 o 
   5  10   2       34.02        2.36     46.58 o 
   6  10   2        5.29      -17.55     58.50 o 
   7  10   2       30.05       77.18     58.39 o 
   8  10   2       20.46      108.57     69.53 o 
   9  10   2       29.16      -50.97     50.97 o 
  10  10   2       15.02      -20.25     55.35 o 
   1  11   2       19.16        5.86     27.36 o 
   2  11   2      212.27      228.71     52.16 o 
   3  11   2      141.97       -6.36     34.19 o 
   4  11   2        7.68       77.97     59.29 o 
   5  11   2        1.70       87.53     80.10 o 
   6  11   2       75.99       64.13     64.24 o 
   7  11   2       50.83       75.60     57.49 o 
   8  11   2       16.31       25.43     56.59 o 
   0  12   2        8.39       28.35     34.99 o 
   1  12   2       67.77       74.52     34.55 o 
   2  12   2        7.06       45.57     45.79 o 
   3  12   2       11.56       22.95     64.02 o 
   4  12   2       48.68       92.37     77.40 o 
   5  12   2       52.67      250.10    101.03 o 
   6  12   2       27.10      114.64     73.92 o 
   7  12   2        2.97      -31.73     72.68 o 
   1  13   2        3.46      -58.37     95.57 o 
   2  13   2       28.48       75.60     61.43 o 
   3  13   2       16.85      -54.00     55.69 o 
   4  13   2        5.97      -27.56     54.45 o 
   2   0   3      918.01      487.56     38.45 o 
   4   0   3     2111.40     1728.11    127.25 o 
   6   0   3      265.70      241.01     42.71 o 
   8   0   3     1151.47     1013.37     95.87 o 
  10   0   3      202.11      314.46     91.58 o 
  14   0   3        8.74       25.88     63.57 o 
   1   1   3    15063.41    17927.91    172.89 o 
   2   1   3     1347.51     1729.80     45.10 o 
   3   1   3     3825.55     3783.69     98.97 o 
   4   1   3     3420.87     3054.82    117.25 o 
   5   1   3     2497.48     2372.07    140.01 o 
   6   1   3      946.56      989.65     59.22 o 
   7   1   3      977.89      963.80     62.25 o 
   8   1   3      242.05      238.24     35.92 o 
   9   1   3     1889.40     2228.17    120.03 o 
  10   1   3       95.37       80.81     39.65 o 
  11   1   3       84.98       73.58     58.50 o 
  14   1   3        4.49      -19.63     38.26 o 
   1   2   3    10490.93     9394.35    283.82 o 
   2   2   3    38191.77    40329.70    591.72 o 
   3   2   3     2732.01     2763.61     82.54 o 
   4   2   3      141.01      171.50     33.39 o 
   5   2   3      191.60      201.94     38.43 o 
   6   2   3     2208.96     2338.13     97.39 o 
   7   2   3      161.74      211.47     32.91 o 
   8   2   3     1071.54     1029.64     79.65 o 
   9   2   3      141.27      118.00     32.48 o 
  10   2   3      131.94       59.18     48.38 o 
  11   2   3       61.31        7.54     38.93 o 
  14   2   3        2.66       51.82     74.70 o 
   0   3   3     4033.24     3788.86    114.60 o 
   1   3   3     5990.62     6060.63    172.31 o 
   2   3   3     7369.20     7055.87     96.41 o 
   3   3   3     4035.71     4254.92    126.23 o 
   4   3   3       25.96       25.23     17.35 o 
   5   3   3     1953.09     2066.74     99.63 o 
   6   3   3      209.53      190.69     43.81 o 
   7   3   3      572.57      699.33     73.02 o 
   8   3   3      176.21      201.96     39.69 o 
   9   3   3      308.78      296.32     58.63 o 
  10   3   3        4.78      -22.16     35.66 o 
  11   3   3       14.53       70.77     55.92 o 
  12   3   3        0.05      -92.59     92.59 o 
  13   3   3      152.75      303.32    106.77 o 
  14   3   3        0.37       28.13     51.64 o 
   1   4   3     1303.37     1473.09     49.55 o 
   2   4   3    14005.13    14213.07    208.95 o 
   3   4   3      212.71      210.36     33.01 o 
   4   4   3      476.61      344.32     60.53 o 
   5   4   3      503.10      540.82     96.19 o 
   6   4   3     1063.89      876.05     73.39 o 
   7   4   3      389.07      324.07     44.35 o 
   8   4   3      479.08      457.62     58.33 o 
   9   4   3       67.59       99.81     36.69 o 
  10   4   3      347.85      553.20    100.81 o 
  11   4   3       21.93      -36.23     44.22 o 
  12   4   3      235.95      234.95     58.93 o 
  13   4   3        5.86       41.63     63.68 o 
  14   4   3        2.64       41.52     49.17 o 
   0   5   3     1189.67     1224.11     60.28 o 
   1   5   3      644.90      793.52     31.71 o 
   2   5   3     1678.77     1407.70     53.38 o 
   3   5   3      446.13      468.45     27.86 o 
   4   5   3      778.51      863.26     43.48 o 
   5   5   3     1755.70     1458.95     81.26 o 
   6   5   3      520.76      503.58     46.88 o 
   7   5   3      185.56      222.50     38.32 o 
   8   5   3       72.97       54.97     29.61 o 
   9   5   3      202.36      253.79     50.15 o 
  10   5   3       87.07      147.16     45.00 o 
  11   5   3       70.33       83.06     37.64 o 
  12   5   3        3.29      -77.85     77.85 o 
  13   5   3       36.30       65.82     41.07 o 
   1   6   3      548.87      525.34     25.93 o 
   2   6   3     3511.39     3558.88     70.30 o 
   3   6   3     1089.76     1137.16     53.56 o 
   4   6   3      353.66      288.51     41.75 o 
   5   6   3      102.80      137.72     29.01 o 
   6   6   3      932.42      869.45     67.97 o 
   7   6   3      155.43      122.51     24.24 o 
   8   6   3       57.59      142.44     34.72 o 
   9   6   3      207.85      414.32     65.23 o 
  10   6   3       37.16      -44.45     44.45 o 
  11   6   3       51.91       -5.63     43.09 o 
  12   6   3       34.20      102.27     78.87 o 
  13   6   3        4.69        4.50     67.05 o 
   0   7   3     1725.90     1996.38     86.96 o 
   1   7   3     1776.90     1831.09     53.87 o 
   2   7   3      264.88      233.24     24.52 o 
   3   7   3       30.10       11.51     10.80 o 
   4   7   3      221.39      236.08     33.36 o 
   5   7   3     1382.21     1339.27     83.61 o 
   6   7   3       59.96       50.83     20.84 o 
   7   7   3       36.22       64.47     25.89 o 
   8   7   3        1.43      -13.40     21.96 o 
   9   7   3      261.48      238.55     30.30 o 
  10   7   3       25.55      104.86     67.73 o 
  11   7   3       15.64        9.68     46.47 o 
  12   7   3        1.60      -29.81     65.14 o 
   1   8   3      276.59      224.03     23.53 o 
   2   8   3      390.64      416.55     31.62 o 
   3   8   3        5.04       -3.64     20.11 o 
   4   8   3      447.49      425.04     43.97 o 
   5   8   3      116.61      135.15     28.89 o 
   6   8   3      192.06      210.57     36.32 o 
   7   8   3       97.75       60.05     84.83 o 
   8   8   3      164.73      163.90     27.48 o 
   9   8   3       18.85      103.96     75.15 o 
  10   8   3       25.70      127.70     88.99 o 
  11   8   3       21.36       47.93     61.32 o 
  12   8   3       13.16      -43.65     50.07 o 
   0   9   3      494.39      478.62     60.08 o 
   1   9   3      558.96      595.30     44.94 o 
   2   9   3        4.25       21.99     15.20 o 
   3   9   3       51.46       79.65     26.61 o 
   4   9   3      290.65      278.42     55.92 o 
   5   9   3       16.37      -40.16     45.23 o 
   6   9   3       73.28       31.61     44.10 o 
   7   9   3        7.46       -9.23     51.42 o 
   8   9   3       65.33       62.33     63.45 o 
   9   9   3      115.78      157.96     85.51 o 
  10   9   3       35.34       25.54     49.95 o 
  11   9   3        5.61       78.30     92.26 o 
   1  10   3      105.82      133.00     24.01 o 
   2  10   3      335.96      291.41     30.56 o 
   3  10   3      139.60      161.07     95.57 o 
   4  10   3       36.82       36.61     33.17 o 
   5  10   3        0.39       65.48     65.82 o 
   6  10   3       38.45      106.77     77.63 o 
   7  10   3       64.52      106.99     70.65 o 
   8  10   3      120.37       44.89     61.09 o 
   9  10   3        2.29       29.59     44.78 o 
  10  10   3        1.35       81.00     62.89 o 
   0  11   3      133.02       98.73     27.57 o 
   1  11   3       47.02       38.61     24.05 o 
   2  11   3        7.58      -30.96     30.96 o 
   3  11   3       19.15      -21.22     71.55 o 
   4  11   3       10.41       48.72     58.95 o 
   5  11   3       31.71       67.73     48.94 o 
   6  11   3       45.76       92.26     67.50 o 
   7  11   3        6.10       32.18     41.07 o 
   8  11   3       20.10      123.08     79.20 o 
   1  12   3       67.65       35.13     91.36 o 
   2  12   3       54.38      126.87     48.87 o 
   3  12   3        7.23      -21.38     46.35 o 
   4  12   3        8.01      -79.43     79.43 o 
   5  12   3       16.79       16.88     61.77 o 
   6  12   3        8.80      -48.49     48.49 o 
   7  12   3       19.96       53.78     62.55 o 
   0  13   3       42.35      152.33     68.40 o 
   1  13   3       15.49       12.92     39.63 o 
   2  13   3        8.83       25.99     59.97 o 
   3  13   3        3.54       -1.35     54.57 o 
   4  13   3       39.73      169.32     97.21 o 
   2   0   4     1823.02     1649.67     72.01 o 
   4   0   4     9987.12     9006.18    299.83 o 
   6   0   4     2636.01     2729.49    137.47 o 
   8   0   4     1370.49     1142.26    104.33 o 
  10   0   4     1004.11     1057.85    105.84 o 
   1   1   4    16467.80    16725.69    351.64 o 
   2   1   4      250.64      256.27     29.01 o 
   3   1   4    10144.30    11306.92    211.64 o 
   4   1   4      187.92      246.30     38.30 o 
   5   1   4      672.79      629.16     63.48 o 
   6   1   4      357.45      293.52     45.56 o 
   7   1   4     1701.34     1963.43     88.66 o 
   8   1   4       80.54       64.84     22.61 o 
   9   1   4      372.42      421.06     47.41 o 
  10   1   4       26.40       78.06     64.75 o 
   0   2   4    10511.99     7269.32    228.05 o 
   1   2   4    17848.80    17069.61    199.92 o 
   2   2   4     5138.87     6931.45    199.86 o 
   3   2   4     1706.08     1760.78     86.17 o 
   4   2   4     6909.90     7019.60    217.19 o 
   5   2   4     2478.30     2607.66    117.85 o 
   6   2   4     1920.45     1457.95     97.74 o 
   7   2   4      124.70      109.51     24.70 o 
   8   2   4      300.46      280.47     37.99 o 
   9   2   4       76.57       54.86     26.52 o 
  10   2   4      225.07      297.79     61.21 o 
  11   2   4      138.15      169.66     72.90 o 
  14   2   4       68.79       33.30     66.60 o 
   1   3   4      811.91     1011.90     45.68 o 
   2   3   4     3665.97     5012.70     93.45 o 
   3   3   4     6393.67     6211.80    126.08 o 
   4   3   4     8440.61     7863.37    321.71 o 
   5   3   4     1334.52     1266.67    117.12 o 
   6   3   4      293.95      329.82     47.67 o 
   7   3   4     2281.50     2463.60    106.16 o 
   8   3   4       60.52       75.81     29.95 o 
   9   3   4      195.51      268.69     54.05 o 
  10   3   4       25.09       -0.61     29.48 o 
  11   3   4      175.04      187.77     70.09 o 
  12   3   4       20.27       63.00     50.74 o 
  14   3   4        0.94      -58.84     58.84 o 
   0   4   4     3769.76     3092.10    117.48 o 
   1   4   4       64.87       38.04     14.83 o 
   2   4   4     2024.21     2034.15     55.20 o 
   3   4   4     1501.30     1127.36     41.25 o 
   4   4   4     5555.39     5177.40    367.05 o 
   5   4   4     1529.04     1468.26     79.97 o 
   6   4   4      559.87      505.17     82.41 o 
   7   4   4      213.34      164.30     33.00 o 
   8   4   4      411.13      442.72     55.69 o 
   9   4   4       89.43      112.20     41.09 o 
  10   4   4       57.58       44.06     33.95 o 
  11   4   4       35.60       47.82     34.88 o 
  12   4   4       10.75      106.21     55.35 o 
  13   4   4        7.70      -32.63     61.77 o 
  14   4   4       40.92      116.78     76.28 o 
   1   5   4     1081.05     1058.00     47.36 o 
   2   5   4      381.46      307.43     23.20 o 
   3   5   4     6461.97     5684.94     92.48 o 
   4   5   4      938.94      975.11     56.27 o 
   5   5   4      359.17      490.22     73.05 o 
   6   5   4      694.86      678.67     55.96 o 
   7   5   4     1412.90     1579.57     91.16 o 
   8   5   4       22.13       48.29     58.56 o 
   9   5   4       97.05       94.97     43.37 o 
  10   5   4       16.89       26.44     32.74 o 
  11   5   4       98.97      151.43     87.98 o 
  12   5   4        5.25      -34.31     68.29 o 
  13   5   4       20.48       91.02     63.79 o 
   0   6   4     4090.65     4016.09    106.80 o 
   1   6   4      570.22      471.24     26.92 o 
   2   6   4      178.03      146.89     18.11 o 
   3   6   4      366.61      347.33     25.90 o 
   4   6   4      819.36      826.84     43.98 o 
   5   6   4      328.79      296.50     26.83 o 
   6   6   4      219.83      227.90     21.95 o 
   7   6   4       25.98       -1.90     99.74 o 
   8   6   4       70.92      105.86     37.27 o 
   9   6   4      101.52       74.50     44.27 o 
  10   6   4      126.03      147.50     79.99 o 
  11   6   4        5.34      151.21     79.65 o 
  12   6   4        1.30      -12.83     70.65 o 
  13   6   4        4.00       93.72     50.85 o 
   1   7   4      874.71      899.82     36.82 o 
   2   7   4      895.95      829.65     33.88 o 
   3   7   4      998.06     1063.96     45.10 o 
   4   7   4      218.31      312.16     49.13 o 
   5   7   4      139.84      154.10     32.48 o 
   6   7   4      277.11      344.92     46.17 o 
   7   7   4      270.24      219.28     50.74 o 
   8   7   4       32.00       40.53     10.86 o 
   9   7   4       51.72       53.86     15.76 o 
  10   7   4       63.10       29.70     46.13 o 
  11   7   4       54.17       65.59     72.12 o 
  12   7   4        4.89       56.59     76.28 o 
   0   8   4     1054.97     1117.17     68.83 o 
   1   8   4      262.14      287.21     23.86 o 
   2   8   4      199.54      204.94     20.45 o 
   3   8   4       60.10       51.38     13.02 o 
   4   8   4      499.52      600.49     55.98 o 
   5   8   4      123.90      186.79     36.00 o 
   6   8   4      191.26      211.17     38.99 o 
   7   8   4        9.62       33.62     22.16 o 
   8   8   4       59.46       86.51     33.80 o 
   9   8   4      119.69       86.41     88.43 o 
  10   8   4      121.35      135.80     80.33 o 
  11   8   4        9.09      -80.89     80.89 o 
  12   8   4        0.50       10.46     48.15 o 
   1   9   4      225.20      280.61     25.79 o 
   2   9   4      320.67      371.51     30.91 o 
   3   9   4      626.22      572.69     51.38 o 
   4   9   4       20.27       45.71     19.37 o 
   5   9   4       14.00       11.72     22.75 o 
   6   9   4       44.59       48.27     26.86 o 
   7   9   4       96.80      126.01     76.50 o 
   8   9   4       48.89       68.74     67.17 o 
   9   9   4       47.04       82.47     73.47 o 
  10   9   4        8.44      -11.03     71.89 o 
  11   9   4       15.88        2.36     42.42 o 
   0  10   4      137.00      133.09     35.85 o 
   1  10   4      171.58      150.74     26.26 o 
   2  10   4       89.89       79.09     17.87 o 
   3  10   4      137.77      116.74     43.92 o 
   4  10   4       46.58        8.20     67.28 o 
   5  10   4      117.57      226.70     86.63 o 
   6  10   4       49.01        9.79     50.07 o 
   7  10   4       22.47       20.03     52.20 o 
   8  10   4       23.05      -21.49     62.78 o 
   9  10   4       31.65       97.54     59.40 o 
  10  10   4       14.81       39.38     52.99 o 
   1  11   4       17.41       32.30     30.67 o 
   2  11   4       97.88       67.72     31.90 o 
   3  11   4       45.36       69.61     33.17 o 
   4  11   4       20.46       27.90     49.62 o 
   5  11   4       14.00      -36.56     43.09 o 
   6  11   4       39.37       71.10     59.63 o 
   7  11   4       70.29        4.39     48.60 o 
   8  11   4        5.87       23.40     64.69 o 
   0  12   4       38.80      139.28     65.37 o 
   1  12   4       11.40        7.73     43.88 o 
   2  12   4        4.06        7.26     27.40 o 
   3  12   4       13.36       27.56     72.23 o 
   4  12   4       48.13      224.56     89.44 o 
   5  12   4       27.64        4.39     80.33 o 
   6  12   4       17.04       37.58     83.48 o 
   1  13   4        5.37       30.59     47.47 o 
   2  13   4       16.17       76.17     76.95 o 
   3  13   4       35.04       60.53     70.54 o 
   4  13   4        9.79       10.80     49.84 o 
   2   0   5     8192.90    11074.34    258.88 o 
   4   0   5      433.06      390.98     46.12 o 
   6   0   5     8302.96     7793.24    321.43 o 
   8   0   5     1735.13     1881.98    182.32 o 
  10   0   5       84.32       99.74     39.37 o 
   0   1   5    22024.08    31907.08    482.99 o 
   1   1   5     1149.66     1696.94     81.46 o 
   2   1   5    32654.14    33148.12    462.98 o 
   3   1   5     1971.21     2039.68     64.06 o 
   4   1   5      310.12      249.36     25.69 o 
   5   1   5     3981.46     4637.83    166.54 o 
   6   1   5     1135.67     1172.01     89.01 o 
   7   1   5      907.27      918.45     62.95 o 
   8   1   5      368.55      400.60     46.37 o 
   9   1   5     1930.89     2429.16    112.01 o 
  10   1   5        3.39        6.51     29.53 o 
  11   1   5      131.51      287.68    106.21 o 
   1   2   5    11197.47    11504.37    175.29 o 
   2   2   5    20382.30    19803.43    274.84 o 
   3   2   5     3575.84     3433.72    162.68 o 
   4   2   5     5664.77     5006.12    171.82 o 
   5   2   5       44.63       52.20     23.24 o 
   6   2   5     1759.60     1523.23    100.02 o 
   7   2   5      334.32      452.70     45.37 o 
   8   2   5     1363.97     1346.33    108.23 o 
   9   2   5      168.23      165.27     34.45 o 
  10   2   5      180.91      122.63     92.14 o 
  11   2   5       49.67       78.92     38.94 o 
   0   3   5    17597.29    17561.87    271.21 o 
   1   3   5      290.40      269.06     31.06 o 
   2   3   5     2943.63     2327.56     70.82 o 
   3   3   5     2264.85     2369.96     85.90 o 
   4   3   5      525.79      518.13     42.69 o 
   5   3   5     1029.75     1072.00     81.01 o 
   6   3   5      341.48      300.05     48.38 o 
   7   3   5        2.03      -23.07     23.07 o 
   8   3   5      715.91      754.87     59.56 o 
   9   3   5      635.21      749.61     88.66 o 
  10   3   5        9.20        6.24     31.05 o 
  11   3   5        5.63       38.24     32.10 o 
   1   4   5       16.87       16.00     14.14 o 
   2   4   5     8771.16     8721.04    135.03 o 
   3   4   5     1148.68     1212.18     52.18 o 
   4   4   5     1459.51     1697.36     65.74 o 
   5   4   5      221.45      223.29     35.46 o 
   6   4   5     1375.38     1485.35     92.07 o 
   7   4   5      374.83      479.94     44.12 o 
   8   4   5      766.59      831.29     75.00 o 
   9   4   5       29.09       36.69     34.66 o 
  10   4   5      119.91      140.10     46.46 o 
  11   4   5        6.23       -6.42    109.69 o 
  12   4   5      178.24      258.09     73.24 o 
  14   4   5        5.21       16.65     46.80 o 
   0   5   5      194.93      224.23     38.59 o 
   1   5   5      704.29      696.56     45.35 o 
   2   5   5      659.26      882.31     45.34 o 
   3   5   5     4413.67     3956.40     66.42 o 
   4   5   5     1709.70     1273.38    117.47 o 
   5   5   5     1905.65     1549.33     67.42 o 
   6   5   5      266.54      264.75     32.42 o 
   7   5   5      189.24      233.24     40.44 o 
   8   5   5       28.28       62.66     70.94 o 
   9   5   5      173.87      195.98     46.41 o 
  10   5   5        6.35       20.59     32.65 o 
  11   5   5       13.76       80.10     53.10 o 
  13   5   5       22.05       30.94     58.73 o 
   1   6   5      429.26      540.85     31.68 o 
   2   6   5     4569.60     4885.80     86.55 o 
   3   6   5      604.17      723.87     53.66 o 
   4   6   5      398.35      402.99     34.11 o 
   5   6   5       17.47       10.05     12.65 o 
   6   6   5      615.10      586.81     52.26 o 
   7   6   5      310.75      241.33     41.30 o 
   8   6   5      175.66      270.08     49.68 o 
   9   6   5       71.31       23.16     34.59 o 
  10   6   5       19.05      106.27     57.55 o 
  12   6   5       24.75       10.46     44.10 o 
  13   6   5        2.30      -36.00     49.39 o 
   0   7   5      791.43      824.55     51.18 o 
   1   7   5      829.25      805.10     37.44 o 
   2   7   5      497.91      542.12     28.87 o 
   3   7   5      352.81      364.99     29.23 o 
   4   7   5      281.70      279.59     28.28 o 
   5   7   5      843.10      725.43     45.81 o 
   6   7   5      431.92      447.82     39.88 o 
   7   7   5       22.29       30.78     10.01 o 
   8   7   5      134.19      184.28     28.17 o 
   9   7   5      274.76      258.03     42.16 o 
  10   7   5       16.42      134.33     79.20 o 
  11   7   5       29.63       79.43     79.32 o 
  12   7   5        6.06       29.93     40.05 o 
   1   8   5      398.24      494.61     30.84 o 
   2   8   5      695.80      731.68     34.91 o 
   3   8   5      150.76      158.21     20.10 o 
   4   8   5      167.12      169.27     26.23 o 
   5   8   5       25.80       94.83     27.77 o 
   6   8   5      104.24      153.68     38.65 o 
   7   8   5       92.04       62.41     33.45 o 
   8   8   5      261.67      346.19     56.40 o 
   9   8   5       25.33      118.13     80.33 o 
  10   8   5        4.02       54.45     48.83 o 
  11   8   5       15.89       18.23     56.59 o 
   0   9   5      931.67      958.99     67.38 o 
   1   9   5      584.33      629.36     35.94 o 
   2   9   5       26.47       23.12     12.05 o 
   3   9   5       49.71       80.49     19.20 o 
   4   9   5       57.72       41.50     22.48 o 
   5   9   5       66.19       33.07     36.86 o 
   6   9   5       21.85       15.85     26.88 o 
   7   9   5       20.55       -8.07     28.06 o 
   8   9   5      105.12       87.98     65.59 o 
   9   9   5      130.31       65.70     55.58 o 
  10   9   5       27.54       84.94     69.08 o 
  11   9   5        9.71      -89.89     89.89 o 
   1  10   5      224.68      176.26     24.93 o 
   2  10   5      187.95      189.02     23.20 o 
   3  10   5       23.03       -1.38     23.75 o 
   4  10   5       71.32       64.54     29.52 o 
   5  10   5       17.58       40.23     39.35 o 
   6  10   5       49.37       69.53     49.17 o 
   7  10   5       90.50       88.43     43.65 o 
   8  10   5      102.31       85.84     49.28 o 
   9  10   5        3.26      -45.23     56.14 o 
   0  11   5      123.31      197.87     64.75 o 
   1  11   5        9.34       -7.94     20.91 o 
   2  11   5        0.08      -10.82     40.97 o 
   3  11   5       35.70       63.12     29.81 o 
   4  11   5       39.06      122.52     92.48 o 
   5  11   5       38.58       26.21     57.72 o 
   6  11   5       13.15       97.54     66.49 o 
   7  11   5        2.66      -27.00     50.29 o 
   8  11   5       23.13       97.43     69.19 o 
   1  12   5       49.57       80.49     36.15 o 
   2  12   5       36.46        0.38     41.81 o 
   3  12   5       27.33       76.28     65.82 o 
   4  12   5        4.99      -26.21     54.34 o 
   5  12   5        6.02      -84.61     84.61 o 
   6  12   5       17.70        4.28     49.28 o 
   0  13   5        7.87      107.11     86.41 o 
   1  13   5       20.70      -47.14     49.93 o 
   2  13   5        6.22       79.43     64.80 o 
   3  13   5        5.74      -95.18     95.18 o 
   4  13   5       17.22        6.53     73.92 o 
   0   0   6    18903.70    22698.72    439.79 o 
   2   0   6     9769.18     8403.37    278.57 o 
   4   0   6     8275.53     8559.44    205.74 o 
   6   0   6      156.58      128.71     50.97 o 
   8   0   6      270.06      277.02     68.97 o 
  10   0   6     1449.71     1241.72    119.99 o 
   1   1   6     2250.77     2242.54     99.84 o 
   2   1   6    14923.63    16011.32    214.27 o 
   3   1   6     1196.49     1161.56     50.91 o 
   4   1   6      193.70      208.55     24.78 o 
   5   1   6     2332.07     2257.76     98.09 o 
   6   1   6       44.20       50.76     31.05 o 
   7   1   6     1530.28     1593.78     95.62 o 
   8   1   6       32.64       78.30     33.83 o 
   9   1   6      312.25      345.47     48.06 o 
  10   1   6      121.29      157.32     39.26 o 
  11   1   6      677.85      714.94     95.00 o 
   0   2   6    14027.81    14449.94    348.55 o 
   1   2   6     1162.80     1169.28     52.09 o 
   2   2   6     1865.62     1899.67     77.50 o 
   3   2   6      854.07      962.27     60.40 o 
   4   2   6     3774.16     3806.48     89.16 o 
   5   2   6      203.89      253.84     36.37 o 
   6   2   6     1583.47     1506.70    102.45 o 
   7   2   6      249.41      219.52     51.64 o 
   8   2   6     1164.25     1029.03     70.82 o 
   9   2   6       57.26       23.14     22.32 o 
  10   2   6      901.32     1092.07     89.87 o 
  11   2   6       29.37       18.13     67.73 o 
   1   3   6     2844.18     3614.79    108.52 o 
   2   3   6     4474.08     3860.10    100.76 o 
   3   3   6    11663.09    13238.32    214.44 o 
   4   3   6      563.13      355.81     39.64 o 
   5   3   6      909.35      847.14     60.44 o 
   6   3   6      299.49      328.08     51.55 o 
   7   3   6     2434.66     2281.28    112.05 o 
   8   3   6       34.14       35.82     23.42 o 
   9   3   6      206.17      150.05     35.62 o 
  10   3   6       13.96        6.96     29.16 o 
  11   3   6      117.44       68.24     49.39 o 
   0   4   6     4304.10     4281.16    159.76 o 
   1   4   6      994.06      903.35     49.36 o 
   2   4   6     2089.25     1867.18     69.59 o 
   3   4   6      529.43      446.72     35.75 o 
   4   4   6     2701.12     2963.15    103.00 o 
   5   4   6       17.60       19.89     16.60 o 
   6   4   6       88.29      132.75     33.20 o 
   7   4   6        0.55       -5.61     19.58 o 
   8   4   6      413.73      431.17     69.92 o 
   9   4   6       56.24       11.19     30.49 o 
  10   4   6       14.09       49.77     29.21 o 
  11   4   6       13.35      -22.73     22.73 o 
   1   5   6       21.90       51.44     15.90 o 
   2   5   6     1671.84     1752.69     72.97 o 
   3   5   6     2515.60     2563.65     71.45 o 
   4   5   6      641.57      611.55     39.31 o 
   5   5   6      648.55      607.58     41.07 o 
   6   5   6      477.19      459.71     44.88 o 
   7   5   6     1811.25     1959.88    128.64 o 
   8   5   6      165.87      169.01     39.59 o 
   9   5   6       32.09       58.24     33.67 o 
  10   5   6        8.48        0.63     25.77 o 
  11   5   6       59.40       77.80     35.00 o 
   0   6   6      409.56      460.09     57.45 o 
   1   6   6      121.38       97.77     21.24 o 
   2   6   6      438.35      410.59     34.68 o 
   3   6   6      213.43      202.81     18.18 o 
   4   6   6     1665.26     1620.09     70.08 o 
   5   6   6      300.34      368.11     36.72 o 
   6   6   6      578.33      544.17     55.23 o 
   7   6   6      126.09       56.55     22.05 o 
   8   6   6      343.29      277.64     49.56 o 
   9   6   6       62.31       79.47     32.68 o 
  10   6   6      138.31      146.53     77.35 o 
  11   6   6       14.36      110.48     79.99 o 
  13   6   6       16.46      -66.38     66.38 o 
   1   7   6      755.85      787.53     38.46 o 
   2   7   6      148.66      207.05     20.07 o 
   3   7   6     1203.35     1045.52     65.09 o 
   4   7   6       20.68       25.08     11.50 o 
   5   7   6      153.94       92.81     20.58 o 
   6   7   6      131.78      131.94     22.43 o 
   7   7   6      271.01      341.55     46.12 o 
   8   7   6       17.12       28.99     19.55 o 
   9   7   6       28.63        7.57     22.56 o 
  10   7   6       50.55       10.58     45.79 o 
  12   7   6        3.56       64.80     82.02 o 
   0   8   6     1014.16      943.17     58.22 o 
   1   8   6      193.64      174.14     18.75 o 
   2   8   6      258.21      299.98     24.78 o 
   3   8   6      119.14      130.57     30.39 o 
   4   8   6      572.62      613.99     50.19 o 
   5   8   6      180.10      171.61     21.92 o 
   6   8   6      210.27      322.91     58.08 o 
   7   8   6       42.08      101.55     60.25 o 
   8   8   6       29.90      110.04     41.84 o 
   9   8   6      102.60      165.08     61.66 o 
  10   8   6      109.49       25.99     56.48 o 
  11   8   6        3.18       27.23     59.74 o 
   1   9   6       84.36       67.11     17.98 o 
   2   9   6      332.56      358.93     26.84 o 
   3   9   6      365.24      389.25     31.67 o 
   4   9   6      118.76      136.41     24.76 o 
   5   9   6       12.62       26.75     25.12 o 
   6   9   6       83.24       49.55     30.74 o 
   7   9   6      258.19      250.79     63.24 o 
   8   9   6       35.07      -60.92     60.92 o 
   9   9   6       10.65      -27.23     50.63 o 
  10   9   6        9.66       24.75     51.53 o 
   0  10   6      124.40      121.72     33.71 o 
   1  10   6      117.52      170.60     22.78 o 
   2  10   6       34.39       54.38     25.75 o 
   3  10   6       35.59       27.52     24.00 o 
   4  10   6       40.77       80.70     35.13 o 
   5  10   6       97.59      112.52     33.85 o 
   6  10   6       89.74      104.84     52.97 o 
   7  10   6        8.62       35.00     50.91 o 
   8  10   6       28.28      -17.55     64.47 o 
   9  10   6       37.13      198.24     86.97 o 
   1  11   6      107.18      114.75     27.92 o 
   2  11   6       45.76       69.30     29.55 o 
   3  11   6       22.03       26.66     37.11 o 
   4  11   6       34.62       46.94     36.87 o 
   5  11   6       35.36       13.61     64.69 o 
   6  11   6       38.46       28.35     44.33 o 
   7  11   6       64.66       51.87     44.44 o 
   8  11   6        9.45        2.25     46.13 o 
   0  12   6      168.71      143.78     74.93 o 
   1  12   6        1.08       15.99     37.41 o 
   2  12   6        8.70      -97.75    109.53 o 
   3  12   6        0.57      -11.25     56.14 o 
   4  12   6       19.99      115.66     75.72 o 
   5  12   6       33.28       86.29     74.14 o 
   6  12   6       29.70       36.68     48.15 o 
   1  13   6       22.36      -48.27    101.14 o 
   2  13   6       12.66      -87.53     87.53 o 
   3  13   6        6.75     -120.72    120.72 o 
   2   0   7    18736.88    16705.37    405.14 o 
   4   0   7      474.48      474.26     54.95 o 
   6   0   7     2953.02     2924.28    210.61 o 
   8   0   7     1933.45     2177.29    145.85 o 
  10   0   7       37.73       55.47     49.17 o 
  12   0   7       69.99       78.08     63.12 o 
   0   1   7    42553.40    50966.32    719.93 o 
   1   1   7     8795.80     8322.52    243.75 o 
   2   1   7     4697.00     4465.84    120.43 o 
   3   1   7      819.05      724.42     43.40 o 
   4   1   7     2330.03     2540.12     82.78 o 
   5   1   7     2401.78     2135.01     78.04 o 
   6   1   7       13.85       35.44     30.27 o 
   7   1   7       97.66       79.53     35.27 o 
   8   1   7      187.01      170.63     47.37 o 
   9   1   7     2055.55     2094.52    106.86 o 
  10   1   7       45.14       32.17     41.10 o 
  11   1   7      157.45      230.06     83.93 o 
  12   1   7        7.43      -39.38     55.69 o 
   1   2   7      410.36      399.01     33.83 o 
   2   2   7     1481.21     1568.60     74.33 o 
   3   2   7     4013.51     3945.05    123.10 o 
   4   2   7      209.61      173.26     23.16 o 
   5   2   7      492.44      501.86     37.37 o 
   6   2   7     3084.74     3302.85    153.86 o 
   7   2   7      854.91      721.87    110.99 o 
   8   2   7     1370.20     1416.42    102.34 o 
   9   2   7       29.00        0.97     28.57 o 
  10   2   7      194.17      239.39     44.68 o 
  11   2   7       28.88       13.70     32.19 o 
  12   2   7       24.26       58.39     47.25 o 
   0   3   7     5893.25     6187.66    204.37 o 
   1   3   7      586.39      550.04     45.98 o 
   2   3   7      217.05      194.27     25.97 o 
   3   3   7     3932.50     3546.28    118.08 o 
   4   3   7     1822.43     2048.96    158.84 o 
   5   3   7     4589.71     4795.11    146.16 o 
   6   3   7       42.72       61.29     37.80 o 
   7   3   7      236.58      272.87     42.43 o 
   8   3   7      181.51      160.14     39.71 o 
   9   3   7      853.11      943.35     90.43 o 
  10   3   7      193.23      224.52     46.02 o 
  11   3   7       13.24      -35.36     35.36 o 
  12   3   7        4.95      -72.68     72.68 o 
   1   4   7     2061.90     1633.20     69.93 o 
   2   4   7     3603.79     3502.25     98.94 o 
   3   4   7      577.23      646.41     44.66 o 
   4   4   7     5197.77     5310.97    147.88 o 
   5   4   7      873.14      958.64     66.15 o 
   6   4   7      949.15      885.97     66.36 o 
   7   4   7      500.18      514.88     54.59 o 
   8   4   7      599.32      479.98    136.36 o 
   9   4   7       37.31       40.38     22.03 o 
  10   4   7       29.57        8.15     55.47 o 
  11   4   7        6.01       35.50     40.73 o 
  12   4   7       83.93       74.03     67.39 o 
   0   5   7     1274.78     1089.65     83.69 o 
   1   5   7      190.65      232.69     31.01 o 
   2   5   7     1467.92     1536.54     60.64 o 
   3   5   7     4599.68     4994.30    117.28 o 
   4   5   7        3.62       35.93     16.96 o 
   5   5   7     2956.86     3006.58     92.98 o 
   6   5   7      225.32      175.64     41.34 o 
   7   5   7       79.38      153.35     32.89 o 
   8   5   7      116.77       93.52     25.24 o 
   9   5   7      156.85      141.26     38.88 o 
  10   5   7       10.28      -28.30     28.30 o 
  11   5   7       94.71       68.55     34.54 o 
  12   5   7       36.96      -33.98     81.79 o 
   1   6   7      564.79      664.84     49.66 o 
   2   6   7      959.56      945.56     58.20 o 
   3   6   7      530.50      456.65     28.84 o 
   4   6   7      530.88      471.56     27.37 o 
   5   6   7      223.81      228.45     38.78 o 
   6   6   7      960.43      886.64     76.95 o 
   7   6   7      145.48      204.76     83.71 o 
   8   6   7       48.84       33.38     21.99 o 
   9   6   7       29.43       -8.56     39.94 o 
  10   6   7       17.28       30.48     22.57 o 
  11   6   7       70.73      149.63     89.33 o 
   0   7   7       86.02      100.90     23.48 o 
   1   7   7      581.35      613.46     42.76 o 
   2   7   7      180.29      195.21     22.49 o 
   3   7   7       25.71       30.16     11.35 o 
   4   7   7      627.66      697.45     38.22 o 
   5   7   7     1245.17     1221.16     63.42 o 
   6   7   7      292.00      424.04     42.15 o 
   7   7   7       37.38       33.85     18.48 o 
   8   7   7       88.21       80.77     27.63 o 
   9   7   7      163.34       98.61     26.49 o 
  10   7   7        5.25       31.61     71.22 o 
  11   7   7       50.83      -68.18     68.18 o 
  12   7   7        9.40       50.40     79.32 o 
   1   8   7       85.92       68.16     15.93 o 
   2   8   7      543.64      569.48     32.16 o 
   3   8   7      347.74      333.28     31.06 o 
   4   8   7      155.62       91.43     17.13 o 
   5   8   7        4.07        7.66     14.39 o 
   6   8   7      249.54      273.03     34.47 o 
   7   8   7      148.41      135.75     22.00 o 
   8   8   7      101.45       70.25     19.86 o 
   9   8   7       17.02       96.87     86.52 o 
  10   8   7        1.23      -27.45     60.19 o 
  11   8   7        4.12        0.56     57.27 o 
   0   9   7      301.58      368.91     41.18 o 
   1   9   7      146.69      151.82     20.69 o 
   2   9   7      104.39       63.90     13.64 o 
   3   9   7        9.82        1.80     15.14 o 
   4   9   7       82.91       84.19     17.46 o 
   5   9   7      323.80      302.71     50.21 o 
   6   9   7       22.43      -11.40     38.31 o 
   7   9   7       14.34      -38.12     38.12 o 
   8   9   7      107.07      138.15     60.25 o 
   9   9   7       64.46       87.09     50.40 o 
  10   9   7        9.97       98.56     65.25 o 
   1  10   7        2.06       10.54     14.70 o 
   2  10   7      169.05      171.05     20.34 o 
   3  10   7       76.24       83.27     22.42 o 
   4  10   7        3.22      -18.31     29.41 o 
   5  10   7       12.37       10.21     29.48 o 
   6  10   7       50.69       74.20     37.06 o 
   7  10   7       78.13      177.33     53.27 o 
   8  10   7       58.25       65.88     37.46 o 
   9  10   7        0.98       77.97     61.43 o 
   0  11   7       51.49       92.95     48.72 o 
   1  11   7       43.69      122.81     28.75 o 
   2  11   7       17.87       30.29     20.80 o 
   3  11   7       44.51       41.22     24.37 o 
   4  11   7       63.92       76.86     31.79 o 
   5  11   7       47.50        4.30     33.70 o 
   6  11   7        0.76     -138.04    144.74 o 
   7  11   7       11.96       16.88     56.14 o 
   8  11   7       32.27      131.52     76.28 o 
   1  12   7        7.85      -39.47     49.45 o 
   2  12   7       30.61      167.44     49.31 o 
   3  12   7       97.80       94.84     83.59 o 
   4  12   7        3.48       80.22     75.04 o 
   5  12   7        0.20       98.22     74.14 o 
   6  12   7        6.33      -68.29     72.23 o 
   0  13   7        2.86      -41.29    100.13 o 
   1  13   7       14.45     -144.01    153.80 o 
   2  13   7       11.24     -112.28    125.67 o 
   3  13   7        9.27      174.05    115.99 o 
   0   0   8     2897.66     2764.18    179.34 o 
   2   0   8     1428.61     1325.11    123.87 o 
   4   0   8     6754.09     6953.07    273.67 o 
   6   0   8     1675.12     1518.26    130.06 o 
   8   0   8     1253.29     1586.46    166.29 o 
  10   0   8     1025.24     1349.63    167.86 o 
  12   0   8       24.30        0.45     54.68 o 
   1   1   8     1666.24     1538.80    100.64 o 
   2   1   8       63.53       68.54     20.99 o 
   3   1   8     5644.49     5818.74    151.03 o 
   4   1   8      714.09      765.97     58.15 o 
   5   1   8      514.74      478.83     40.46 o 
   6   1   8      413.39      451.44     40.16 o 
   7   1   8     2723.45     2677.59    150.14 o 
   8   1   8       67.32       38.47     25.61 o 
   9   1   8      120.35      135.49     34.03 o 
  10   1   8      101.63      129.95     40.81 o 
  11   1   8      117.48      183.16     69.92 o 
  12   1   8       30.09        9.40     29.03 o 
  13   1   8        3.59       64.24     50.85 o 
   0   2   8    10700.54     9228.04    321.99 o 
   1   2   8      632.19      571.32     49.37 o 
   2   2   8     2764.67     2547.72     98.70 o 
   3   2   8      560.81      468.61     63.96 o 
   4   2   8     3575.69     4194.22    104.56 o 
   5   2   8     3366.78     3514.01    104.57 o 
   6   2   8     1146.51     1248.86     80.90 o 
   7   2   8       74.15       76.98     34.60 o 
   8   2   8      876.13      941.35     86.37 o 
   9   2   8      108.99      125.81     35.17 o 
  10   2   8      828.09      973.07     86.35 o 
  11   2   8        4.66        4.04     29.88 o 
  12   2   8        5.22      -57.38     57.38 o 
  13   2   8        0.21      -33.75     57.15 o 
   1   3   8      986.10      774.00     56.70 o 
   2   3   8      138.45      176.02     25.87 o 
   3   3   8     3202.27     3399.87    119.40 o 
   4   3   8        2.60        8.23     12.10 o 
   5   3   8      405.72      308.00     28.98 o 
   6   3   8      441.70      415.70     49.14 o 
   7   3   8     2552.67     2874.46    182.94 o 
   8   3   8        9.69       38.44     28.49 o 
   9   3   8      109.99      151.97     38.06 o 
  10   3   8      187.74      150.67     38.65 o 
  11   3   8       88.71       51.00     26.35 o 
  12   3   8        0.72      -69.08     74.37 o 
  13   3   8       28.85       18.00     62.89 o 
   0   4   8     3524.96     2958.67    160.27 o 
   1   4   8      120.33      191.00     28.39 o 
   2   4   8      384.23      423.39     37.92 o 
   3   4   8      247.11      214.09     28.82 o 
   4   4   8     2203.07     1974.09     96.42 o 
   5   4   8      392.08      332.02     42.89 o 
   6   4   8     2470.50     2323.49    127.04 o 
   7   4   8      127.28      187.08     37.11 o 
   8   4   8      559.00      640.84     76.28 o 
   9   4   8       85.82       83.99     28.94 o 
  10   4   8       57.79        8.06     20.41 o 
  11   4   8        1.44      -27.98     27.98 o 
  12   4   8        8.32       45.12     70.09 o 
   1   5   8      796.10      900.96     56.16 o 
   2   5   8     1276.83     1304.58     59.04 o 
   3   5   8     1063.20     1211.88     63.32 o 
   4   5   8      995.86     1103.75     60.62 o 
   5   5   8      305.46      326.50     34.80 o 
   6   5   8      224.12      246.17     38.32 o 
   7   5   8      850.24      913.99     79.83 o 
   8   5   8       30.17       57.17     32.20 o 
   9   5   8       25.58       27.03     17.50 o 
  10   5   8        9.54       26.89     21.03 o 
  11   5   8      127.01      110.74     38.49 o 
  12   5   8       12.65      -31.61     51.87 o 
   0   6   8     1719.24     1441.03    102.62 o 
   1   6   8      213.00      192.75     30.67 o 
   2   6   8       34.17       64.35     19.60 o 
   3   6   8      362.17      279.96     31.09 o 
   4   6   8     1193.49     1045.09     41.72 o 
   5   6   8      307.25      251.14     30.74 o 
   6   6   8      595.19      507.45     55.61 o 
   7   6   8       96.59       99.52     40.38 o 
   8   6   8      158.90        6.30     49.39 o 
   9   6   8       60.65       97.97     37.72 o 
  10   6   8      270.44       97.07     52.43 o 
  11   6   8        7.74       -9.11     82.36 o 
  12   6   8        3.65       32.74     50.74 o 
   1   7   8      366.28      324.34     37.38 o 
   2   7   8      132.62      147.57     22.42 o 
   3   7   8      348.13      382.36     25.42 o 
   4   7   8      143.94      131.44     18.63 o 
   5   7   8       68.71       68.76     17.07 o 
   6   7   8       43.85       26.03     20.75 o 
   7   7   8      290.67      383.44    108.94 o 
   8   7   8       77.76       80.71     34.25 o 
   9   7   8       36.36       59.78     18.69 o 
  10   7   8       34.10      176.52     61.09 o 
  11   7   8       25.95       39.94     55.47 o 
   0   8   8     1004.52     1078.40    110.81 o 
   1   8   8      374.04      407.28     32.36 o 
   2   8   8       25.28       20.87     16.92 o 
   3   8   8       96.22      102.62     14.63 o 
   4   8   8      553.62      583.11     38.72 o 
   5   8   8       78.26       87.29     34.36 o 
   6   8   8      135.23      170.43     31.63 o 
   7   8   8       41.40       83.59     22.82 o 
   8   8   8       63.39       92.50     42.28 o 
   9   8   8       86.85       49.84     44.10 o 
  10   8   8      104.26      141.08     96.98 o 
  11   8   8        2.87       66.04     70.88 o 
   1   9   8      112.84       97.07     14.98 o 
   2   9   8      223.96      207.83     28.39 o 
   3   9   8      105.97      117.62     26.95 o 
   4   9   8      108.77       94.26     19.35 o 
   5   9   8       19.50       -0.94     34.01 o 
   6   9   8       13.73        4.15     63.49 o 
   7   9   8      134.10       93.61     68.40 o 
   8   9   8       36.45       24.30     61.54 o 
   9   9   8        1.96       41.07     74.59 o 
  10   9   8       22.21       88.87     56.25 o 
   0  10   8       94.82      135.38     30.50 o 
   1  10   8       72.69       51.67     16.98 o 
   2  10   8       34.96       52.04     15.01 o 
   3  10   8       10.00       14.61     17.76 o 
   4  10   8       98.14       96.30     22.38 o 
   5  10   8       69.95       50.99     27.58 o 
   6  10   8       56.81      101.49     51.75 o 
   7  10   8       22.33       18.38     32.72 o 
   8  10   8       12.26       26.58     43.66 o 
   9  10   8       56.66       76.84     58.84 o 
   1  11   8       91.78      121.27     27.97 o 
   2  11   8       65.49      124.32     30.60 o 
   3  11   8       27.15       31.61     23.13 o 
   4  11   8       51.76       62.20     38.21 o 
   5  11   8        2.54       26.78     59.80 o 
   6  11   8       39.84       17.93     41.17 o 
   7  11   8       53.19       24.32     35.47 o 
   8  11   8       24.04      197.11    104.74 o 
   0  12   8      126.69      253.48     83.79 o 
   1  12   8       10.81       54.18     38.58 o 
   2  12   8        4.47      -20.27     42.69 o 
   3  12   8        1.41       65.94     46.94 o 
   4  12   8        4.62       -9.79     32.90 o 
   5  12   8       20.33       54.45     52.88 o 
   6  12   8       29.14      -77.29     77.29 o 
   1  13   8       16.39      105.31     97.43 o 
   2  13   8       38.21       17.21    117.68 o 
   3  13   8        0.77     -138.16    138.16 o 
   2   0   9     7053.64     7358.29    297.47 o 
   4   0   9     5040.80     5486.43    182.93 o 
   6   0   9     1870.66     1940.18    116.51 o 
   8   0   9      499.68      394.45     90.79 o 
  10   0   9       11.50       70.77     51.53 o 
  12   0   9       36.06       -1.35     51.30 o 
   0   1   9     4007.51     2776.90    192.95 o 
   1   1   9     6249.08     6240.01    235.04 o 
   2   1   9     1868.28     1750.79    105.76 o 
   3   1   9     6196.36     5981.53    167.38 o 
   4   1   9      561.30      643.67     45.54 o 
   5   1   9     6715.73     7183.23    152.64 o 
   6   1   9       25.35       22.16     17.69 o 
   7   1   9      241.13      259.46     53.36 o 
   8   1   9      144.19      167.65     44.85 o 
   9   1   9      490.33      416.46     58.35 o 
  10   1   9       27.01      119.49     40.10 o 
  11   1   9      166.61      223.09     58.69 o 
  12   1   9        0.96       12.04     43.30 o 
  13   1   9       23.58       65.14     64.35 o 
   1   2   9     3492.62     3598.40    123.60 o 
   2   2   9     5585.68     5867.38    156.02 o 
   3   2   9      375.84      498.93     50.06 o 
   4   2   9      324.71      310.51     30.89 o 
   5   2   9      174.94      164.04     25.40 o 
   6   2   9     1523.95     1500.01     70.93 o 
   7   2   9      295.80      344.79     61.17 o 
   8   2   9      896.23      852.82     91.90 o 
   9   2   9      120.39      126.12     44.97 o 
  10   2   9       87.32       78.70     29.92 o 
  11   2   9        6.17       22.70     33.82 o 
  12   2   9       77.17      139.03     49.23 o 
  13   2   9       19.68      -69.75     69.75 o 
   0   3   9      160.87      121.17     53.78 o 
   1   3   9      845.41      878.78     63.92 o 
   2   3   9      716.38      771.79     53.51 o 
   3   3   9     1621.99     1475.90     96.44 o 
   4   3   9     1700.05     1968.31     98.10 o 
   5   3   9     1555.90     1529.30     65.31 o 
   6   3   9      116.06      113.42     36.47 o 
   7   3   9      133.03      144.71     41.48 o 
   8   3   9       38.98       47.80     38.98 o 
   9   3   9     1140.96     1303.43    117.86 o 
  10   3   9       72.29       51.44     29.24 o 
  11   3   9       20.51       52.92     60.93 o 
  12   3   9        5.36      -15.64     71.67 o 
  13   3   9       17.58       27.56     48.94 o 
   1   4   9       85.96      121.95     27.61 o 
   2   4   9     1773.99     1426.64     70.35 o 
   3   4   9      244.01      297.65     34.34 o 
   4   4   9     4175.29     3648.34    116.41 o 
   5   4   9       82.22       72.80     16.66 o 
   6   4   9     1494.50     1680.22     96.58 o 
   7   4   9      154.25      210.65     39.74 o 
   8   4   9     1089.45     1055.84     96.83 o 
   9   4   9       12.73       28.84     33.68 o 
  10   4   9       71.20       53.24     21.37 o 
  11   4   9       46.50      -18.24     31.31 o 
  12   4   9       54.90      -11.48     52.65 o 
  13   4   9        1.91      104.63     88.54 o 
   0   5   9       44.75       46.96     25.89 o 
   1   5   9      811.26      895.53     57.73 o 
   2   5   9      361.67      371.12     35.52 o 
   3   5   9     1571.57     1448.82     71.83 o 
   4   5   9      161.81      186.02     27.03 o 
   5   5   9     3196.90     3522.58    114.50 o 
   6   5   9       83.11       84.64     26.23 o 
   7   5   9      163.12      120.32     34.74 o 
   8   5   9      169.81      161.44     41.65 o 
   9   5   9      348.48      304.62     56.23 o 
  10   5   9       43.54       25.54     26.70 o 
  11   5   9       76.77       -4.20     31.16 o 
  12   5   9       10.74      111.49     95.29 o 
  13   5   9       16.18      -67.39     67.39 o 
   1   6   9      331.36      402.14     42.85 o 
   2   6   9       49.87       76.95     20.45 o 
   3   6   9      514.94      547.25     40.53 o 
   4   6   9      340.57      366.50     37.12 o 
   5   6   9       31.02       47.03     17.14 o 
   6   6   9      652.83      656.55     54.81 o 
   7   6   9      122.32      132.35     26.57 o 
   8   6   9      135.11      165.43     37.69 o 
   9   6   9      124.65      116.60     35.09 o 
  10   6   9       15.09      -40.99    116.50 o 
  11   6   9       27.03      -62.67     62.67 o 
  12   6   9       42.61       50.97     62.55 o 
   0   7   9      239.90      248.47     44.49 o 
   1   7   9      631.98      537.37     46.22 o 
   2   7   9      204.29      149.85     33.49 o 
   3   7   9      190.78      236.80     26.50 o 
   4   7   9      257.57      265.33     21.26 o 
   5   7   9     1071.48      996.58     56.85 o 
   6   7   9      212.41      151.98     51.22 o 
   7   7   9       21.12      -15.98     29.06 o 
   8   7   9       76.40       79.68     35.09 o 
   9   7   9      190.84      105.77     36.23 o 
  10   7   9        6.32       67.50     48.72 o 
  11   7   9       29.68       -0.90     57.27 o 
  12   7   9       11.52       -0.90     56.37 o 
   1   8   9       20.41       23.33     15.82 o 
   2   8   9      295.18      292.94     28.76 o 
   3   8   9      180.07      242.24     28.97 o 
   4   8   9       31.35       41.35     25.48 o 
   5   8   9       12.44       20.86     18.71 o 
   6   8   9      166.70      180.77     32.89 o 
   7   8   9       81.08      135.56     35.59 o 
   8   8   9       69.91       81.28     31.57 o 
   9   8   9        1.21       -6.53     52.54 o 
  10   8   9        5.76       14.74     61.32 o 
  11   8   9       17.69       -0.56     48.72 o 
   0   9   9      162.42      145.01     32.46 o 
   1   9   9       59.13       68.39     18.04 o 
   2   9   9       87.88       76.23     16.62 o 
   3   9   9      224.90      230.62     20.08 o 
   4   9   9       27.18       26.44     13.38 o 
   5   9   9      129.34      133.91     36.43 o 
   6   9   9       17.29       41.31     32.14 o 
   7   9   9       28.40       49.50     54.00 o 
   8   9   9       77.63      124.66     72.45 o 
   9   9   9       31.42       35.44     69.75 o 
  10   9   9       17.46        0.23     61.88 o 
   1  10   9       79.76       75.77     16.49 o 
   2  10   9      251.38      250.01     25.09 o 
   3  10   9       62.10       64.05     12.59 o 
   4  10   9        2.73      -10.48     19.50 o 
   5  10   9        8.11        6.57     44.02 o 
   6  10   9       57.13       97.09     70.43 o 
   7  10   9       66.11       73.51     53.38 o 
   8  10   9       37.63       40.48     40.87 o 
   9  10   9       10.74       38.45     98.27 o 
   0  11   9       24.65       45.51     89.22 o 
   1  11   9       39.18       92.83     33.19 o 
   2  11   9       21.82       27.11     23.08 o 
   3  11   9       19.75       23.68     25.08 o 
   4  11   9       58.20       29.22    101.37 o 
   5  11   9       36.76      -22.41     49.92 o 
   6  11   9       10.99       -1.24     97.04 o 
   7  11   9        4.72        9.51     41.51 o 
   1  12   9       21.29       37.12     62.24 o 
   2  12   9       15.02       31.09    106.77 o 
   3  12   9      120.04      116.41     59.38 o 
   4  12   9        9.35       93.13     46.63 o 
   5  12   9        0.51      -44.16     44.16 o 
   0  13   9       13.40      144.80    117.68 o 
   1  13   9       11.27      -75.38     75.38 o 
   2  13   9        8.24       27.90    114.98 o 
   0   0  10     9503.92     7519.18    318.28 o 
   2   0  10     2418.44     2336.21    180.24 o 
   4   0  10     2310.00     2689.56    132.64 o 
   6   0  10     2866.67     3118.16    152.59 o 
   8   0  10      598.35      588.19    111.16 o 
  10   0  10      562.60      656.82    126.46 o 
  12   0  10        5.82      -30.94     65.82 o 
   1   1  10     5917.79     5208.91    155.53 o 
   2   1  10       80.74       80.17     29.83 o 
   3   1  10     2803.57     2932.40    114.49 o 
   4   1  10       20.85       41.68     18.04 o 
   5   1  10      722.24      670.32     50.59 o 
   6   1  10      830.67      909.40     58.49 o 
   7   1  10     1892.41     2220.98     93.81 o 
   8   1  10      274.45      264.66     55.04 o 
   9   1  10      111.14       78.12     35.97 o 
  10   1  10        5.34        6.42     29.90 o 
  11   1  10       62.10       19.78     43.60 o 
  12   1  10       10.88       -7.26     42.92 o 
  13   1  10        2.19       15.48     52.77 o 
  14   1  10        2.47       15.30     55.69 o 
   0   2  10     1031.13     1143.97    130.51 o 
   1   2  10      709.40      621.94     66.06 o 
   2   2  10     1468.61     1434.34     81.30 o 
   3   2  10      305.01      317.31     41.81 o 
   4   2  10     4507.91     4636.17    120.86 o 
   5   2  10      537.85      508.80     43.29 o 
   6   2  10     1193.73     1167.23     64.73 o 
   7   2  10        1.78       21.14     22.07 o 
   8   2  10      240.87      225.97     52.41 o 
   9   2  10       71.26      140.83     43.63 o 
  10   2  10      474.97      521.72     61.06 o 
  11   2  10        1.29        6.68     52.03 o 
  12   2  10       47.24       48.89     49.11 o 
  13   2  10        5.57       14.62     54.34 o 
  14   2  10       27.04       52.32     79.88 o 
   1   3  10     1393.57     1540.76     86.90 o 
   2   3  10      476.18      527.61     45.65 o 
   3   3  10     2876.99     2576.39    111.91 o 
   4   3  10     1350.54     1209.64     80.74 o 
   5   3  10      264.16      325.17     33.09 o 
   6   3  10      159.44      141.20     23.61 o 
   7   3  10     1255.21     1449.94    103.65 o 
   8   3  10       26.03       59.10     36.23 o 
   9   3  10       75.39       93.47     43.98 o 
  10   3  10       72.71       26.46     24.08 o 
  11   3  10      156.86      146.22     56.98 o 
  12   3  10        4.97       51.23     29.36 o 
  13   3  10       24.38       11.48     60.30 o 
   0   4  10     2275.65     2009.19    122.03 o 
   1   4  10     1666.48     1551.52     86.81 o 
   2   4  10      871.91      951.48     74.88 o 
   3   4  10       31.21       29.08     24.37 o 
   4   4  10     2559.69     2845.06    106.70 o 
   5   4  10      158.78      135.18     20.67 o 
   6   4  10     2374.27     2387.38    119.60 o 
   7   4  10      527.34      562.75     71.96 o 
   8   4  10      508.09      359.44     89.84 o 
   9   4  10      214.65      170.67     50.43 o 
  10   4  10      111.77       92.66     26.71 o 
  11   4  10        0.46       26.05     41.25 o 
  12   4  10       43.64       -7.54     73.24 o 
  13   4  10        5.65      -49.50     56.03 o 
   1   5  10        3.87       -8.26     18.67 o 
   2   5  10      348.67      353.25     40.13 o 
   3   5  10     1314.46     1405.35     72.67 o 
   4   5  10       90.57       52.45     20.21 o 
   5   5  10        8.48       10.89      9.00 o 
   6   5  10      590.71      474.91     55.93 o 
   7   5  10      877.37      756.27     78.48 o 
   8   5  10       67.52       24.81     32.57 o 
   9   5  10       47.63       35.85     33.76 o 
  10   5  10       35.77       68.92     25.93 o 
  11   5  10      113.96      205.71     81.68 o 
  12   5  10       30.48        7.54     49.05 o 
  13   5  10       15.56       15.19     47.14 o 
   0   6  10      469.98      495.68     68.56 o 
   1   6  10       22.59       28.91     19.50 o 
   2   6  10      411.61      334.42     33.58 o 
   3   6  10       67.43       70.37     18.32 o 
   4   6  10     1216.03     1321.88     70.68 o 
   5   6  10      290.81      443.57     42.84 o 
   6   6  10      307.12      315.60     48.37 o 
   7   6  10        5.65       19.51     17.83 o 
   8   6  10      117.71      154.56     38.84 o 
   9   6  10       14.61       88.63     33.64 o 
  10   6  10      190.38      112.21     39.01 o 
  11   6  10        1.48       16.43     72.23 o 
  12   6  10        4.07       51.19     84.27 o 
   1   7  10      199.37      200.94     31.16 o 
   2   7  10      571.93      497.33     47.12 o 
   3   7  10      535.52      553.67     42.62 o 
   4   7  10       82.65       96.71     16.14 o 
   5   7  10       52.93       83.38     21.85 o 
   6   7  10       34.20       39.03     15.74 o 
   7   7  10      324.16      267.75     84.70 o 
   8   7  10       39.21       14.69     14.06 o 
   9   7  10       26.44       33.54     23.16 o 
  10   7  10       11.33       47.61     38.39 o 
  11   7  10       39.89      -39.38     72.00 o 
  12   7  10       12.65        9.45     73.24 o 
   0   8  10      519.34      506.19     70.21 o 
   1   8  10       55.93       82.82     23.07 o 
   2   8  10       73.43       42.85     17.88 o 
   3   8  10       74.18       53.26     25.49 o 
   4   8  10      218.72      188.91     23.92 o 
   5   8  10      145.03      120.03     24.74 o 
   6   8  10       18.84      -20.25     20.25 o 
   7   8  10       12.99        5.47     30.54 o 
   8   8  10      125.95      188.50     75.67 o 
   9   8  10       95.39       65.82     64.58 o 
  10   8  10       86.45       47.48     69.53 o 
  11   8  10        7.35       18.11     46.24 o 
   1   9  10      217.64      194.94     24.31 o 
   2   9  10       57.00       60.78     15.87 o 
   3   9  10       46.20       22.18     11.50 o 
   4   9  10       73.97       56.08     16.88 o 
   5   9  10      114.85      194.69     40.04 o 
   6   9  10       27.41       35.99     24.39 o 
   7   9  10      129.51      154.81     79.43 o 
   8   9  10       24.57       25.54     56.48 o 
   9   9  10       15.02       37.91     75.27 o 
  10   9  10       39.05       88.66     62.55 o 
   0  10  10      135.48      170.98     36.37 o 
   1  10  10      143.10      196.44     27.13 o 
   2  10  10        6.39       30.74     18.91 o 
   3  10  10       12.29       -4.84     20.09 o 
   4  10  10      104.58      115.93     22.28 o 
   5  10  10       81.36       86.14     43.42 o 
   6  10  10       40.04       91.36     74.59 o 
   7  10  10        8.66       -1.24     54.23 o 
   8  10  10        4.97      -43.09     43.09 o 
   9  10  10       38.36        6.11     77.40 o 
   1  11  10       50.29       52.16     29.96 o 
   2  11  10       66.83       90.30     24.85 o 
   3  11  10       71.99       60.13     31.32 o 
   4  11  10       73.94       61.25     32.87 o 
   5  11  10        5.07      -52.78     52.78 o 
   6  11  10       28.93       91.05     43.53 o 
   7  11  10       23.08       40.96     43.54 o 
   0  12  10       29.26       96.55    152.05 o 
   1  12  10       25.67        9.27     46.93 o 
   2  12  10        2.92        3.98     87.64 o 
   3  12  10        3.78        5.10     45.53 o 
   4  12  10       10.85       39.82     44.35 o 
   5  12  10       20.88       27.80     35.82 o 
   1  13  10        5.49       46.80     77.29 o 
   2   0  11     3201.85     3319.29    224.90 o 
   4   0  11     3301.62     3158.45    146.72 o 
   6   0  11     2635.45     2808.67    147.60 o 
   8   0  11      449.03      522.26    112.28 o 
  10   0  11      201.98      114.42     61.54 o 
  12   0  11      132.45      234.24     82.13 o 
  14   0  11        2.18       20.03     39.60 o 
   0   1  11      318.43      229.18     69.19 o 
   1   1  11     2092.75     2112.39    104.64 o 
   2   1  11       75.53      115.47     35.36 o 
   3   1  11     2424.06     2620.20    112.16 o 
   4   1  11      110.95       76.16     19.69 o 
   5   1  11     5892.04     6568.83    154.36 o 
   6   1  11      488.41      482.73     45.18 o 
   7   1  11      125.31      117.33     21.47 o 
   8   1  11       13.87       -5.85     51.87 o 
   9   1  11       81.32      158.91     47.94 o 
  10   1  11        7.49        5.06     31.19 o 
  11   1  11      101.99      132.15     50.47 o 
  12   1  11        0.63      -12.66     47.15 o 
  13   1  11       17.61      121.95     51.34 o 
  14   1  11        1.94      105.76     71.55 o 
   1   2  11       56.75       56.13     23.57 o 
   2   2  11     5062.08     4562.00    131.63 o 
   3   2  11      140.44      217.62     36.11 o 
   4   2  11     3916.68     3974.48    144.53 o 
   5   2  11      827.10      836.86     55.65 o 
   6   2  11     1325.47     1316.92     71.27 o 
   7   2  11       41.18        4.26     28.03 o 
   8   2  11      631.64      517.29     78.78 o 
   9   2  11      133.93      176.79     49.15 o 
  10   2  11       99.62       97.98     41.91 o 
  11   2  11        7.43       -0.13     36.84 o 
  12   2  11       81.29      148.83     52.58 o 
  13   2  11        2.60        6.45     32.85 o 
  14   2  11        0.21      -77.40     77.40 o 
   0   3  11     7123.54     6357.88    309.39 o 
   1   3  11      337.52      288.99     36.73 o 
   2   3  11     2222.29     2233.34     93.78 o 
   3   3  11      420.99      332.24     40.42 o 
   4   3  11     1693.88     1865.75    101.56 o 
   5   3  11     1068.45     1228.67     64.14 o 
   6   3  11       72.24       48.45     20.66 o 
   7   3  11       99.27       89.80     29.31 o 
   8   3  11      103.71       63.68     55.63 o 
   9   3  11      772.30      749.09    101.65 o 
  10   3  11       42.61       75.19     48.13 o 
  11   3  11       14.17       32.45     47.98 o 
  12   3  11        3.05     -108.31    144.18 o 
  13   3  11       23.25       32.55     46.87 o 
   1   4  11      226.92      212.16     37.06 o 
   2   4  11     1937.85     2074.68     90.84 o 
   3   4  11     1678.79     1722.81     84.57 o 
   4   4  11      114.42      143.24     29.64 o 
   5   4  11      185.66      188.04     25.94 o 
   6   4  11      819.55      798.27     70.19 o 
   7   4  11       28.20       -1.72     30.20 o 
   8   4  11     1495.26     1935.37    139.56 o 
   9   4  11       48.57       33.13     32.07 o 
  10   4  11       51.18       41.71     60.36 o 
  11   4  11       21.85       11.68     32.29 o 
  12   4  11       89.53       96.37     43.02 o 
  13   4  11        2.62        5.40     47.48 o 
   0   5  11      194.27      198.00     46.50 o 
   1   5  11     1933.92     1662.84     83.62 o 
   2   5  11      302.39      300.72     36.21 o 
   3   5  11       19.43       -2.13     20.41 o 
   4   5  11        6.38       20.44     20.17 o 
   5   5  11     1159.64     1189.23     52.57 o 
   6   5  11       55.23       34.67     25.01 o 
   7   5  11      131.85      148.04     43.95 o 
   8   5  11      251.24      118.27    107.84 o 
   9   5  11      358.54      281.30     65.82 o 
  10   5  11       19.19      -22.40     27.52 o 
  11   5  11       28.05       -5.53     29.30 o 
  12   5  11        6.36       45.57     92.37 o 
  13   5  11       12.13       24.64     64.13 o 
   1   6  11       13.44       60.51     22.13 o 
   2   6  11      667.85      597.71     45.46 o 
   3   6  11       93.60       84.00     19.10 o 
   4   6  11      163.47      166.31     27.26 o 
   5   6  11       71.34       79.90     25.71 o 
   6   6  11       36.02       77.44     22.41 o 
   7   6  11      285.38      429.11     99.31 o 
   8   6  11      318.42      176.64     49.90 o 
   9   6  11       48.33       24.27     22.30 o 
  10   6  11       31.27       -8.36     25.02 o 
  11   6  11       24.64      -68.97     68.97 o 
  12   6  11       37.55       27.00     54.68 o 
   0   7  11     1185.73     1167.49    103.43 o 
   1   7  11      534.23      686.56     58.12 o 
   2   7  11       39.71       58.31     18.39 o 
   3   7  11      470.59      433.55     38.41 o 
   4   7  11      104.96      107.60     24.37 o 
   5   7  11      206.55      190.37     28.36 o 
   6   7  11      364.45      274.35     55.54 o 
   7   7  11        7.74       35.79     24.16 o 
   8   7  11       13.40       -0.62     14.61 o 
   9   7  11      241.14      244.21     53.31 o 
  10   7  11       34.00      -29.10     33.38 o 
  11   7  11       18.01       18.34     45.00 o 
   1   8  11       50.33       32.15     27.13 o 
   2   8  11      233.28      203.39     28.64 o 
   3   8  11       35.16       88.04     20.50 o 
   4   8  11        8.42       28.39     13.11 o 
   5   8  11       18.96       28.20     14.65 o 
   6   8  11       82.15       47.71     17.03 o 
   7   8  11       54.30       26.92     33.99 o 
   8   8  11      118.65      186.82     93.32 o 
   9   8  11        4.64       33.53     62.89 o 
  10   8  11       11.95       66.94     63.00 o 
  11   8  11       28.65       82.58     65.82 o 
   0   9  11      346.50      334.04     98.39 o 
   1   9  11      194.39      232.49     33.30 o 
   2   9  11       65.38       68.93     20.16 o 
   3   9  11      201.93      232.78     26.52 o 
   4   9  11       35.10       -4.24     12.74 o 
   5   9  11       62.44       69.88     26.57 o 
   6   9  11       46.11      120.26     53.04 o 
   7   9  11       14.50       15.53     46.47 o 
   8   9  11       39.18       27.11     48.72 o 
   9   9  11       29.25      123.53     81.79 o 
  10   9  11       15.33       35.21     73.35 o 
   1  10  11      148.68      193.18     31.47 o 
   2  10  11      215.50      205.81     23.38 o 
   3  10  11       21.81       28.40     18.07 o 
   4  10  11       38.42       27.66     18.04 o 
   5  10  11       25.53      -51.25     51.25 o 
   6  10  11       33.06      143.67     76.50 o 
   7  10  11       27.69      -54.57     54.57 o 
   8  10  11       29.92       77.63     64.35 o 
   9  10  11        3.12      -68.40     68.40 o 
   0  11  11       61.91       91.91     71.67 o 
   1  11  11       19.40       -3.86     31.14 o 
   2  11  11        0.08        4.06     33.78 o 
   3  11  11       10.26      -11.35     39.08 o 
   4  11  11       37.26       63.78     32.54 o 
   5  11  11       20.34       17.55     72.74 o 
   6  11  11       17.99       30.78     41.56 o 
   7  11  11        0.92      -20.50     65.14 o 
   1  12  11       47.44      127.53     46.22 o 
   2  12  11       18.19     -120.04    139.79 o 
   3  12  11       49.41       41.63     51.61 o 
   4  12  11        8.83      -52.18    229.29 o 
   5  12  11        1.86       -0.89     65.99 o 
   0   0  12     8646.36     9338.64    380.05 o 
   2   0  12     8980.89     8473.80    370.37 o 
   4   0  12     4759.08     5138.09    392.48 o 
   6   0  12     1896.56     1717.60    119.75 o 
   8   0  12      259.39      238.51     77.52 o 
  10   0  12      392.40      451.38    114.31 o 
  12   0  12        2.74       91.81     68.52 o 
  14   0  12       56.21       82.47     74.25 o 
   1   1  12     6703.33     7966.28    207.75 o 
   2   1  12      794.48      720.19     81.22 o 
   3   1  12     2676.58     2871.85    121.77 o 
   4   1  12        7.41       -6.38     17.17 o 
   5   1  12     1218.27     1110.50     67.70 o 
   6   1  12      184.46      149.18     28.59 o 
   7   1  12     1408.21     1457.37     79.42 o 
   8   1  12       46.27       49.68     26.89 o 
   9   1  12      171.52      168.97     67.56 o 
  10   1  12       73.04       78.56     43.74 o 
  11   1  12       57.00       39.70     32.39 o 
  12   1  12        1.54      107.64     51.94 o 
  13   1  12       33.35       68.15     44.94 o 
   0   2  12      945.38      942.47    129.27 o 
   1   2  12     2374.95     2653.89    130.32 o 
   2   2  12     2278.58     2390.33     99.77 o 
   3   2  12       63.37      -16.20     27.87 o 
   4   2  12      900.22      879.79     72.20 o 
   5   2  12       25.95       30.40     20.28 o 
   6   2  12      707.86      636.10     51.76 o 
   7   2  12      162.26      134.29     31.95 o 
   8   2  12      537.88      591.33     71.04 o 
   9   2  12       35.11       -3.17     59.52 o 
  10   2  12       98.64      124.48     47.48 o 
  11   2  12       21.77       56.99     50.07 o 
  12   2  12        9.97       15.81     50.35 o 
  13   2  12       11.05      -23.62    144.74 o 
   1   3  12      888.91      837.25     84.70 o 
   2   3  12       72.25      108.39     26.14 o 
   3   3  12     4701.88     5472.32    151.21 o 
   4   3  12      897.88      830.50     71.29 o 
   5   3  12      223.54      274.44     33.33 o 
   6   3  12      275.17      328.94     38.09 o 
   7   3  12      950.96      990.72     63.66 o 
   8   3  12       79.86       80.46     68.91 o 
   9   3  12       88.30       63.12     47.23 o 
  10   3  12        2.38      -19.51     51.87 o 
  11   3  12      138.93       71.34     39.26 o 
  12   3  12       14.51      -13.09     33.20 o 
  13   3  12       52.74      103.72     55.14 o 
   0   4  12     1661.64     1968.50    131.18 o 
   1   4  12      109.54       44.51     23.11 o 
   2   4  12      146.54      161.49     29.28 o 
   3   4  12      117.05      181.34     38.78 o 
   4   4  12      880.81      814.69     69.03 o 
   5   4  12       48.71       74.51     20.85 o 
   6   4  12      267.35      278.87     33.43 o 
   7   4  12      153.80      176.41     38.75 o 
   8   4  12      297.59      350.74    129.21 o 
   9   4  12       20.56       68.05     38.85 o 
  10   4  12      135.55       71.86     44.78 o 
  11   4  12        5.24       44.94     29.80 o 
  12   4  12       41.24       44.49     63.06 o 
  13   4  12        6.16       -8.55     72.00 o 
   1   5  12      448.77      484.76     48.54 o 
   2   5  12      268.49      217.32     33.25 o 
   3   5  12     1091.92     1058.77     68.92 o 
   4   5  12        1.73       14.86     19.81 o 
   5   5  12      168.34      168.39     30.31 o 
   6   5  12      189.92      137.96     21.48 o 
   7   5  12      690.44      704.49     90.85 o 
   8   5  12       92.41       27.07     31.55 o 
   9   5  12       16.82      -40.57     61.09 o 
  10   5  12       27.58        4.60     25.74 o 
  11   5  12       93.56      103.56     90.23 o 
  12   5  12       10.77      120.38     90.57 o 
   0   6  12     2196.68     2224.86    143.56 o 
   1   6  12      282.57      360.64     42.25 o 
   2   6  12      259.87      193.44     38.82 o 
   3   6  12       51.97      102.46     22.31 o 
   4   6  12     1242.15     1264.85     74.05 o 
   5   6  12      498.81      520.88     55.84 o 
   6   6  12      506.28      616.84     60.82 o 
   7   6  12      306.65      262.58     38.47 o 
   8   6  12       55.04       31.82     26.32 o 
   9   6  12       39.21      -15.07     87.70 o 
  10   6  12      101.02      113.53     36.38 o 
  11   6  12       17.32       59.85     82.92 o 
  12   6  12       13.17       19.58     60.08 o 
   1   7  12      417.59      543.38     53.99 o 
   2   7  12      256.13      268.38     31.97 o 
   3   7  12      315.45      349.39     54.29 o 
   4   7  12      100.17      102.46     24.03 o 
   5   7  12      100.66       52.92     18.93 o 
   6   7  12        1.61       -4.34     18.41 o 
   7   7  12      141.11       87.25     28.63 o 
   8   7  12       19.99       17.25     16.72 o 
   9   7  12       34.21       60.76     33.48 o 
  10   7  12       12.23      -25.63     81.17 o 
  11   7  12       58.76       16.88     69.53 o 
   0   8  12      245.59      211.09     48.09 o 
   1   8  12      192.80      197.17     39.53 o 
   2   8  12      109.90       79.84     19.90 o 
   3   8  12       53.02       80.41     22.09 o 
   4   8  12      245.44      260.90     35.33 o 
   5   8  12      173.08      146.14     32.38 o 
   6   8  12        5.34        3.38     16.17 o 
   7   8  12       12.38       -0.25     38.09 o 
   8   8  12       77.73      207.44     58.99 o 
   9   8  12       63.88      149.52     84.04 o 
  10   8  12       44.08       23.18     74.93 o 
   1   9  12      118.07      164.66     41.67 o 
   2   9  12      110.95       93.78     29.21 o 
   3   9  12      209.03      224.37     26.21 o 
   4   9  12        2.97      -10.26     14.64 o 
   5   9  12       21.49        7.47     11.54 o 
   6   9  12       46.43        1.11     26.20 o 
   7   9  12      116.91       81.79     76.50 o 
   8   9  12        9.50       57.04     53.78 o 
   9   9  12        7.96      -41.85     51.08 o 
   0  10  12       36.02       36.75     32.57 o 
   1  10  12       93.43      129.80     55.84 o 
   2  10  12       51.59       68.27     19.52 o 
   3  10  12       11.60      -22.07     25.05 o 
   4  10  12       56.31       90.33     41.12 o 
   5  10  12       65.91      -42.64     47.48 o 
   6  10  12       14.31       80.33     66.94 o 
   7  10  12        0.68      -64.13     64.13 o 
   8  10  12        3.92       22.50     52.65 o 
   1  11  12       18.51       -3.05     45.76 o 
   2  11  12       61.83      129.66     40.37 o 
   3  11  12      117.60      105.87     59.40 o 
   4  11  12       19.46        2.25     39.38 o 
   5  11  12       14.12      -72.79     72.79 o 
   6  11  12       28.01       73.24     60.19 o 
   7  11  12       15.51       52.54     56.14 o 
   0  12  12        6.87       22.68     68.12 o 
   1  12  12       29.46      -18.76     53.52 o 
   2  12  12       10.14       75.65     50.41 o 
   3  12  12        7.89      -14.64     35.94 o 
   4  12  12       22.84       83.81     42.98 o 
   2   0  13     4106.60     3668.40    252.58 o 
   4   0  13      267.09      165.04     37.33 o 
   6   0  13      452.28      362.18     58.84 o 
   8   0  13      743.29      816.75     92.09 o 
  10   0  13      360.57      251.00     84.83 o 
  12   0  13       93.75      192.95     77.40 o 
   0   1  13      183.91      288.41     56.48 o 
   1   1  13     3198.10     3393.20    140.98 o 
   2   1  13      693.10      590.87     84.55 o 
   3   1  13     1073.30      970.20     78.12 o 
   4   1  13      495.99      630.85     52.23 o 
   5   1  13      806.26      813.78     59.48 o 
   6   1  13       78.29      102.60     28.08 o 
   7   1  13      141.28      148.40     30.85 o 
   8   1  13      108.66      142.59     28.25 o 
   9   1  13      426.70      510.62     82.38 o 
  10   1  13       32.98       33.50     33.34 o 
  11   1  13       37.73       44.76     67.84 o 
  12   1  13        2.20       60.47     43.05 o 
  13   1  13       22.41        3.08     40.53 o 
   1   2  13      669.44      457.45     55.02 o 
   2   2  13     2868.20     3165.11    139.04 o 
   3   2  13      378.76      379.08     49.87 o 
   4   2  13      356.48      332.49     49.17 o 
   5   2  13      230.50      145.32     28.65 o 
   6   2  13      819.64      686.31     54.00 o 
   7   2  13      202.92      154.74     27.84 o 
   8   2  13      657.27      931.27     98.21 o 
   9   2  13       35.63       61.44     42.99 o 
  10   2  13       61.37       58.66     45.19 o 
  11   2  13       12.49      -61.09     61.09 o 
  12   2  13      169.71      222.09     67.53 o 
  13   2  13        1.51       29.50     36.18 o 
   0   3  13      864.42      806.22    124.32 o 
   1   3  13     3926.51     3970.81    152.87 o 
   2   3  13      660.28      564.37     84.61 o 
   3   3  13     1104.43     1137.64     73.30 o 
   4   3  13       29.72      -14.21     24.76 o 
   5   3  13      799.56      731.60     54.41 o 
   6   3  13      215.57      218.36     32.29 o 
   7   3  13      123.32      123.40     27.65 o 
   8   3  13       27.18       11.96     29.17 o 
   9   3  13      175.15      123.11     45.32 o 
  10   3  13       49.43       23.51     36.42 o 
  11   3  13       31.95       86.06     82.58 o 
  12   3  13        3.85       80.12     44.62 o 
  13   3  13       33.63       -4.10     49.62 o 
   1   4  13     1396.03     1828.14    106.24 o 
   2   4  13     1649.56     1865.69    108.25 o 
   3   4  13       72.68      128.19     27.19 o 
   4   4  13      241.13      248.46     37.66 o 
   5   4  13      122.25      105.86     33.48 o 
   6   4  13      286.24      327.66     42.97 o 
   7   4  13       82.71      166.63     29.13 o 
   8   4  13      328.00      342.95     72.93 o 
   9   4  13       75.07       41.43     32.93 o 
  10   4  13       48.60       69.60     41.41 o 
  11   4  13       34.61       26.01     36.63 o 
  12   4  13      102.00       42.86     36.65 o 
  13   4  13        1.79       -9.33     33.18 o 
   0   5  13      206.25      248.47     55.03 o 
   1   5  13      916.33      941.51     67.83 o 
   2   5  13       57.46       25.53     21.11 o 
   3   5  13      238.07      213.28     37.88 o 
   4   5  13      115.07      135.50     28.64 o 
   5   5  13      934.19      969.41     67.99 o 
   6   5  13       34.52        2.65     15.69 o 
   7   5  13      206.34      210.27     53.11 o 
   8   5  13        9.88      -19.43     59.80 o 
   9   5  13      109.35       63.33     46.52 o 
  10   5  13       29.97       54.26     32.15 o 
  11   5  13       28.31       16.70     38.70 o 
  12   5  13       25.54       -5.29     67.50 o 
   1   6  13      228.91      281.09     40.24 o 
   2   6  13      893.58      990.67     60.90 o 
   3   6  13      130.87      110.79     39.01 o 
   4   6  13      205.46      234.11     40.77 o 
   5   6  13       47.82      -21.12     34.28 o 
   6   6  13      428.56      435.42     51.97 o 
   7   6  13      284.84      321.47     46.40 o 
   8   6  13      208.27      183.29     48.61 o 
   9   6  13        8.81       -9.51     31.22 o 
  10   6  13       43.26       13.70     58.73 o 
  11   6  13       25.92       -1.46     56.93 o 
  12   6  13       58.66      114.53     86.29 o 
   0   7  13      559.37      518.58     76.25 o 
   1   7  13      576.85      624.38     57.36 o 
   2   7  13       64.99       59.50     22.70 o 
   3   7  13      124.59       83.05     23.00 o 
   4   7  13       72.86       36.51     19.88 o 
   5   7  13      327.42      310.82     42.49 o 
   6   7  13      247.11      232.29     40.08 o 
   7   7  13        2.47       42.37     23.30 o 
   8   7  13       25.95       14.43     17.37 o 
   9   7  13       69.82       63.71     62.27 o 
  10   7  13       15.30      -61.26    104.80 o 
  11   7  13        9.61      -19.46     54.79 o 
   1   8  13       46.80       96.47     32.31 o 
   2   8  13      295.43      366.65     42.12 o 
   3   8  13       45.80       43.38     18.90 o 
   4   8  13       90.26      133.24     27.28 o 
   5   8  13       35.69       84.35     16.51 o 
   6   8  13       60.64       56.18     29.75 o 
   7   8  13       45.28       26.68     40.81 o 
   8   8  13       75.95        5.82    122.69 o 
   9   8  13        0.52      -42.42     53.22 o 
  10   8  13       22.35       73.92     68.29 o 
   0   9  13      203.78      230.30     77.29 o 
   1   9  13      170.08      212.86     48.16 o 
   2   9  13       44.94       30.71     21.60 o 
   3   9  13       50.58       32.96     23.73 o 
   4   9  13      226.67      270.68     43.91 o 
   5   9  13       88.59       72.19     20.46 o 
   6   9  13       33.67       27.96     48.78 o 
   7   9  13        4.69      -75.72     75.72 o 
   8   9  13        4.58      -62.89     62.89 o 
   9   9  13       31.07        5.85     48.72 o 
   1  10  13       25.47       18.84     17.08 o 
   2  10  13      105.79      102.54     25.88 o 
   3  10  13       48.21       32.95     25.82 o 
   4  10  13       54.50       -2.46     31.75 o 
   5  10  13       25.97       50.63     49.95 o 
   6  10  13       25.29      120.27     79.09 o 
   7  10  13       10.45      -78.53     78.53 o 
   8  10  13       31.48       -0.79     49.50 o 
   0  11  13       37.95      -13.82     54.62 o 
   1  11  13       19.93       69.72     39.34 o 
   2  11  13        4.34      -11.95     36.12 o 
   3  11  13        1.67        4.73     56.37 o 
   4  11  13       32.10      -19.13     53.10 o 
   5  11  13       22.36       80.22     75.15 o 
   6  11  13        6.29       32.40     48.04 o 
   1  12  13       27.54      158.61     77.88 o 
   2  12  13       28.77       79.08     89.27 o 
   3  12  13       13.57       21.48     45.90 o 
   4  12  13        5.72       49.38     42.25 o 
   0   0  14     4137.81     4967.29    295.33 o 
   2   0  14      932.41     1099.19    148.96 o 
   4   0  14      584.60      545.44     89.67 o 
   6   0  14     1692.71     1951.28    189.46 o 
   8   0  14      630.30      653.05     83.45 o 
  10   0  14      361.34      581.10    123.20 o 
  12   0  14        5.58       82.24     50.07 o 
   1   1  14     1732.96     1584.00    100.16 o 
   2   1  14      903.03     1039.38    101.17 o 
   3   1  14      928.95      934.51     77.57 o 
   4   1  14       46.16       30.95     27.02 o 
   5   1  14       54.08       65.47     20.17 o 
   6   1  14      165.56      114.81     25.84 o 
   7   1  14     1014.78     1134.37     73.79 o 
   8   1  14       79.00        7.49     21.17 o 
   9   1  14       56.69       76.83     72.79 o 
  10   1  14       17.06      -32.38     36.34 o 
  11   1  14      132.58       32.56     33.34 o 
  12   1  14        0.10      129.05     53.70 o 
  13   1  14       37.29       92.36     53.90 o 
   0   2  14     3833.78     3277.66    251.23 o 
   1   2  14      762.57      638.59     66.05 o 
   2   2  14      919.66     1013.81     82.09 o 
   3   2  14       83.44       92.92     27.61 o 
   4   2  14      445.55      442.72     54.34 o 
   5   2  14      309.04      261.04     34.59 o 
   6   2  14      454.61      594.56     52.66 o 
   7   2  14       86.94       83.15     34.88 o 
   8   2  14      304.73      350.14     49.62 o 
   9   2  14       12.04       28.28     35.06 o 
  10   2  14       80.23       65.59     37.65 o 
  11   2  14        6.33       79.53     64.02 o 
  12   2  14        5.71      -15.58    125.50 o 
  13   2  14       11.67       43.72     47.44 o 
   1   3  14     1514.15     1834.34    108.51 o 
   2   3  14       13.52       20.30     21.28 o 
   3   3  14     2084.36     2141.46    101.80 o 
   4   3  14      158.87      148.49     36.47 o 
   5   3  14      179.46      208.01     31.99 o 
   6   3  14      221.28      223.42     32.71 o 
   7   3  14      957.06      977.66     66.99 o 
   8   3  14        9.33       24.01     34.20 o 
   9   3  14       83.17       72.65     42.45 o 
  10   3  14       16.02       38.87     37.66 o 
  11   3  14       75.24       92.37     93.72 o 
  12   3  14       20.35       48.40     48.55 o 
  13   3  14       38.13        7.43     93.89 o 
   0   4  14     1417.05     1246.46    155.48 o 
   1   4  14      214.35      338.39     43.28 o 
   2   4  14      418.40      428.35     48.04 o 
   3   4  14       36.63       64.57     26.79 o 
   4   4  14      643.09      498.97     51.52 o 
   5   4  14      389.21      472.13     58.94 o 
   6   4  14       55.90       25.71     19.22 o 
   7   4  14      121.40       87.19     23.94 o 
   8   4  14      126.90       96.00     51.51 o 
   9   4  14       14.30       32.11     32.46 o 
  10   4  14      124.35       96.81     54.28 o 
  11   4  14       17.00        9.74     33.85 o 
  12   4  14       12.71       34.46     33.90 o 
   1   5  14     1732.70     1570.24    101.47 o 
   2   5  14      405.26      418.11     48.62 o 
   3   5  14     1113.45     1173.33     77.14 o 
   4   5  14       88.85       93.34     33.00 o 
   5   5  14      295.26      222.55     42.70 o 
   6   5  14       18.66       19.97     18.22 o 
   7   5  14       77.81       79.75     20.53 o 
   8   5  14       52.84       18.04     31.24 o 
   9   5  14       37.62       24.56     29.51 o 
  10   5  14       17.77      107.02     44.45 o 
  11   5  14       50.91       18.34     37.54 o 
  12   5  14        1.03       13.39     57.60 o 
   0   6  14     2990.48     3718.02    193.24 o 
   1   6  14      510.95      561.80     55.53 o 
   2   6  14       26.35       20.01     16.78 o 
   3   6  14      148.32      162.16     30.60 o 
   4   6  14      419.22      361.91     65.43 o 
   5   6  14      263.78      249.26     41.06 o 
   6   6  14      241.96      249.81     30.66 o 
   7   6  14       56.64       27.44     24.18 o 
   8   6  14       28.19        8.59     22.62 o 
   9   6  14       66.16       67.84     49.67 o 
  10   6  14       72.11       53.73     26.09 o 
  11   6  14        2.93       -6.53     64.02 o 
   1   7  14      255.90      230.15     44.58 o 
   2   7  14       22.06       11.67     19.32 o 
   3   7  14      102.29       77.15     33.12 o 
   4   7  14       72.34       51.57     22.44 o 
   5   7  14       10.95       41.62     26.33 o 
   6   7  14       92.87       97.68     35.00 o 
   7   7  14       89.10      117.36     41.87 o 
   8   7  14       41.86       42.19     21.97 o 
   9   7  14       26.55       16.34     28.10 o 
  10   7  14       13.98       70.77     45.45 o 
  11   7  14       37.78       95.41     72.68 o 
   0   8  14      384.18      448.00     99.91 o 
   1   8  14      337.79      431.37     67.26 o 
   2   8  14       75.46       33.23     25.91 o 
   3   8  14      148.15      108.55     34.04 o 
   4   8  14      236.49      242.08     33.22 o 
   5   8  14      136.90      181.13     27.42 o 
   6   8  14      146.51      163.18     51.95 o 
   7   8  14       10.83       -3.93     54.85 o 
   8   8  14       32.94       12.44     46.92 o 
   9   8  14        2.89       -3.83     45.34 o 
  10   8  14       17.94      -27.68     66.15 o 
   1   9  14       36.91       17.00     26.94 o 
   2   9  14       72.35       58.22     25.37 o 
   3   9  14      298.46      241.15     39.04 o 
   4   9  14        1.02       -0.65     21.08 o 
   5   9  14        8.51       -1.97     19.26 o 
   6   9  14       38.47       38.60     43.48 o 
   7   9  14       64.52       86.18     77.40 o 
   8   9  14        1.91       45.68     52.20 o 
   9   9  14        3.01      -57.94     57.94 o 
   0  10  14       37.43       40.81     25.54 o 
   1  10  14       17.03       25.50     23.12 o 
   2  10  14       29.01       40.04     30.76 o 
   3  10  14       39.71       98.29     48.20 o 
   4  10  14       53.98       28.99     35.90 o 
   5  10  14       47.53      -69.42     69.42 o 
   6  10  14       13.17      110.37     78.64 o 
   7  10  14        3.93       55.02     62.89 o 
   8  10  14        2.33       -0.23     36.56 o 
   1  11  14       12.70       73.20     34.21 o 
   2  11  14       56.80       97.17     38.45 o 
   3  11  14       66.85       88.09     58.50 o 
   4  11  14        0.40       26.55     66.83 o 
   5  11  14        3.75       24.75     45.34 o 
   6  11  14       27.83       83.14     73.13 o 
   0  12  14        7.03      -22.89     46.06 o 
   1  12  14       20.55       45.17    147.16 o 
   2  12  14        7.69      -41.19    138.33 o 
   3  12  14        0.72       47.33    147.05 o 
   2   0  15      883.68     1075.57    150.08 o 
   4   0  15      935.36      928.89     94.67 o 
   6   0  15      582.49      474.96     72.55 o 
   8   0  15      501.71      536.18     80.67 o 
  10   0  15       65.74       20.81     51.98 o 
  12   0  15       60.15      142.88     73.92 o 
   0   1  15      565.36      515.91     74.87 o 
   1   1  15     2207.11     2326.03    123.36 o 
   2   1  15      530.71      744.57     99.57 o 
   3   1  15        3.05      -24.69     31.11 o 
   4   1  15       42.29       17.55     23.90 o 
   5   1  15     1124.41     1260.38     75.45 o 
   6   1  15       80.74       81.47     28.66 o 
   7   1  15      181.90      302.34     42.73 o 
   8   1  15       71.45       56.35     26.19 o 
   9   1  15      385.67      323.50     55.06 o 
  10   1  15       35.58      146.17     46.77 o 
  11   1  15       48.14       17.10     35.46 o 
  12   1  15        0.62       45.36     37.28 o 
  13   1  15       28.54      -38.10     38.10 o 
   1   2  15      424.67      255.07     43.47 o 
   2   2  15     1783.01     2188.47    197.91 o 
   3   2  15       56.89      121.29     35.85 o 
   4   2  15      140.04       73.34     26.50 o 
   5   2  15      229.16      245.04     37.55 o 
   6   2  15      609.85      630.65     57.50 o 
   7   2  15       29.92       33.81     24.88 o 
   8   2  15      243.84      248.03     36.69 o 
   9   2  15       16.30       22.86     30.55 o 
  10   2  15       41.70      -35.91     69.87 o 
  11   2  15       17.96       36.37     38.08 o 
  12   2  15      174.32      232.23    108.51 o 
  13   2  15        3.00       21.41     80.84 o 
   0   3  15      972.79      913.89    138.61 o 
   1   3  15     3443.39     3487.85    153.81 o 
   2   3  15      302.38      369.67     46.45 o 
   3   3  15      892.84      985.21     73.43 o 
   4   3  15       35.65       -8.00     26.97 o 
   5   3  15      769.80      754.40     74.26 o 
   6   3  15       50.32       40.36     26.64 o 
   7   3  15        1.44        1.58     18.59 o 
   8   3  15       24.57       80.53     31.50 o 
   9   3  15       33.23       29.06     31.92 o 
  10   3  15       22.40      -11.95     30.24 o 
  11   3  15       68.48       92.33     47.50 o 
  12   3  15        0.51       47.00     38.37 o 
  13   3  15       26.24       44.26     74.82 o 
   1   4  15      653.58      656.27     60.00 o 
   2   4  15     1575.01     1812.79     95.75 o 
   3   4  15      167.81      167.80     34.23 o 
   4   4  15      239.02      274.09     40.39 o 
   5   4  15       10.20       34.41     33.26 o 
   6   4  15      205.91      242.55     39.59 o 
   7   4  15       46.99       47.23     24.80 o 
   8   4  15       36.70       46.36     68.24 o 
   9   4  15       33.01       15.92     30.83 o 
  10   4  15       38.02       81.81     52.41 o 
  11   4  15        5.88       51.22     42.20 o 
  12   4  15       96.30       41.42     41.58 o 
   0   5  15      827.05      977.61    101.39 o 
   1   5  15     1353.30     1599.64    104.89 o 
   2   5  15       39.23       27.94     24.53 o 
   3   5  15      636.02      767.37     64.73 o 
   4   5  15      296.35      321.54     51.49 o 
   5   5  15      285.33      234.86     43.87 o 
   6   5  15       99.49      162.38     31.10 o 
   7   5  15      101.22       60.63     24.13 o 
   8   5  15       35.53       43.98     44.44 o 
   9   5  15       72.59       57.11     41.92 o 
  10   5  15       21.25       26.52     32.06 o 
  11   5  15       15.14       -7.39     32.28 o 
  12   5  15       10.19       -2.03     61.43 o 
   1   6  15      299.95      371.52     47.47 o 
   2   6  15      342.05      288.39     36.38 o 
   3   6  15      145.04      201.26     50.73 o 
   4   6  15       89.27       79.54     29.87 o 
   5   6  15        8.04       24.29     47.92 o 
   6   6  15      141.08       83.12     22.28 o 
   7   6  15       26.47        4.60     25.62 o 
   8   6  15       50.23       70.01     29.93 o 
   9   6  15        1.98       45.83     33.66 o 
  10   6  15       25.92      104.78     82.92 o 
  11   6  15       18.19       18.11     68.18 o 
   0   7  15      312.16      308.16     86.41 o 
   1   7  15      623.37      671.84     69.59 o 
   2   7  15        2.56       25.41     22.39 o 
   3   7  15       80.21       80.68     30.02 o 
   4   7  15      146.74      148.44     30.97 o 
   5   7  15      640.68      738.41     70.65 o 
   6   7  15       23.06       21.73     20.94 o 
   7   7  15        7.46       -2.16     21.83 o 
   8   7  15       34.45       17.85     21.99 o 
   9   7  15       18.85        4.50     29.90 o 
  10   7  15        5.68      -18.11     64.58 o 
  11   7  15        7.29      -28.46     46.02 o 
   1   8  15       25.25       57.15     75.89 o 
   2   8  15      222.18      256.97     41.43 o 
   3   8  15       59.61       75.13     27.60 o 
   4   8  15      227.71      171.40     39.85 o 
   5   8  15       54.15       55.32     26.06 o 
   6   8  15       36.04       57.69     27.48 o 
   7   8  15       10.57       19.89     27.68 o 
   8   8  15       25.65       71.44     42.23 o 
   9   8  15        0.37        9.11     74.48 o 
  10   8  15        4.81       20.14     72.23 o 
   0   9  15       68.28       34.88     51.19 o 
   1   9  15       96.74       58.15     48.77 o 
   2   9  15       32.34       20.17     32.76 o 
   3   9  15        5.73        3.25     25.04 o 
   4   9  15      211.35      119.76     36.03 o 
   5   9  15       81.08       21.75     47.94 o 
   6   9  15       13.32      -23.12     35.19 o 
   7   9  15        4.02      -53.22     53.22 o 
   8   9  15        1.69       13.95     46.69 o 
   9   9  15       27.04       18.23     52.65 o 
   1  10  15        2.65       14.23     28.06 o 
   2  10  15       78.04       84.01     27.09 o 
   3  10  15       82.06       80.24     40.58 o 
   4  10  15       21.44       29.84    100.19 o 
   5  10  15       52.53      125.22     77.52 o 
   6  10  15       10.25      123.65     79.32 o 
   7  10  15       15.43      -21.04     44.22 o 
   0  11  15       28.47       26.44     45.79 o 
   1  11  15       22.34       52.17     41.91 o 
   2  11  15       10.10       27.84     28.76 o 
   3  11  15        1.23       41.18     61.77 o 
   4  11  15       19.53      -22.28     60.30 o 
   5  11  15       16.60       37.13     47.25 o 
   1  12  15        7.83      -17.02     54.94 o 
   2  12  15       19.84        9.66     96.08 o 
   0   0  16     6911.89     6711.15    362.27 o 
   2   0  16      349.62      527.43    111.04 o 
   4   0  16      376.49      431.34     69.57 o 
   6   0  16      826.67     1091.13    103.88 o 
   8   0  16       17.15       37.76     69.81 o 
  10   0  16      291.91      312.77     96.42 o 
  12   0  16        3.15      -35.66     58.95 o 
   1   1  16     2005.78     2102.09    121.25 o 
   2   1  16       57.33       41.46     27.68 o 
   3   1  16      231.15      136.02     43.57 o 
   4   1  16      795.77      955.76     82.59 o 
   5   1  16      193.53      199.17     33.51 o 
   6   1  16      182.78      185.58     33.11 o 
   7   1  16      258.85      255.55     39.21 o 
   8   1  16       47.75       36.42     23.71 o 
   9   1  16        4.90        4.45     28.07 o 
  10   1  16        5.06       -8.43     38.77 o 
  11   1  16      156.60      150.12     59.39 o 
  12   1  16        9.31       -5.58     63.06 o 
  13   1  16       18.50        7.25     49.62 o 
   0   2  16     5642.22     6511.25    284.02 o 
   1   2  16       10.78       -2.27     30.10 o 
   2   2  16      112.35      106.95     36.23 o 
   3   2  16      630.41      609.79     58.96 o 
   4   2  16      505.30      573.90     64.59 o 
   5   2  16      132.85      162.40     32.35 o 
   6   2  16      461.83      454.79     48.79 o 
   7   2  16      203.77      185.14     34.44 o 
   8   2  16      137.08      114.78     32.12 o 
   9   2  16      114.05      109.91     52.77 o 
  10   2  16      195.99      196.16     67.04 o 
  11   2  16        6.85       49.11     38.22 o 
  12   2  16        4.40       99.53     52.99 o 
  13   2  16        6.52       34.71     38.71 o 
   1   3  16     1508.69     1535.66    107.37 o 
   2   3  16     1174.58     1102.63     78.80 o 
   3   3  16      877.04     1038.98     75.51 o 
   4   3  16      675.46      659.17     61.94 o 
   5   3  16       31.51       59.12     30.80 o 
   6   3  16      231.84      273.32     37.92 o 
   7   3  16      169.35      233.74     66.79 o 
   8   3  16      105.34      228.08     43.29 o 
   9   3  16       42.07       -6.07     31.40 o 
  10   3  16       12.85        6.55     62.16 o 
  11   3  16       53.90       81.67     50.86 o 
  12   3  16       14.44      -13.27     50.07 o 
   0   4  16     2401.43     2849.46    247.18 o 
   1   4  16        4.78       27.22     24.76 o 
   2   4  16     1534.58     1672.52     95.21 o 
   3   4  16      328.54      473.21     52.04 o 
   4   4  16      665.25      626.58     60.74 o 
   5   4  16       73.24       68.33     25.52 o 
   6   4  16       70.61       87.29     50.33 o 
   7   4  16       90.77      137.60     34.33 o 
   8   4  16       41.63       47.76     31.52 o 
   9   4  16       30.38      -34.85     71.84 o 
  10   4  16      120.27       57.88     37.96 o 
  11   4  16       12.03        2.99     42.37 o 
  12   4  16        3.21       57.79     43.15 o 
   1   5  16      899.24      837.57     66.50 o 
   2   5  16      176.25      261.87     40.10 o 
   3   5  16      575.17      460.21     51.26 o 
   4   5  16       17.35       48.73     36.68 o 
   5   5  16      172.35      220.38     40.52 o 
   6   5  16       42.87       59.10     24.00 o 
   7   5  16      109.68      121.88     40.50 o 
   8   5  16       58.60     2766.21   4282.46 o 
   9   5  16       11.26       -5.12     34.14 o 
  10   5  16        4.68       40.83     33.33 o 
  11   5  16       28.05       12.93     26.16 o 
  12   5  16        2.71        6.64     42.30 o 
   0   6  16     1028.55     1132.41    113.31 o 
   1   6  16      300.72      321.07     50.14 o 
   2   6  16       34.16       28.90     21.92 o 
   3   6  16       57.25       98.79     33.88 o 
   4   6  16      223.96      179.23     36.84 o 
   5   6  16       15.95       58.04     26.79 o 
   6   6  16       94.39       62.07     18.91 o 
   7   6  16       30.51       82.22     51.21 o 
   8   6  16       78.94       65.36     40.39 o 
   9   6  16       12.41        9.90     24.87 o 
  10   6  16       29.67      -36.64     37.47 o 
  11   6  16        0.71       -1.91     78.75 o 
   1   7  16      272.57      350.69     63.84 o 
   2   7  16       74.50       82.56     31.07 o 
   3   7  16      278.69      431.17     95.32 o 
   4   7  16       11.64       19.07     28.36 o 
   5   7  16       10.69        7.19     23.87 o 
   6   7  16      112.09       84.31     33.89 o 
   7   7  16       79.62       62.59     26.23 o 
   8   7  16       19.01       15.42     20.17 o 
   9   7  16        3.97      -24.24     53.67 o 
  10   7  16        7.47      -31.28     54.90 o 
   0   8  16      601.78      595.95    103.28 o 
   1   8  16      181.97      229.98     65.76 o 
   2   8  16       12.16       28.88     28.43 o 
   3   8  16      133.20      162.37     35.37 o 
   4   8  16      143.72      113.87     36.22 o 
   5   8  16       62.27       55.53     31.39 o 
   6   8  16      215.92      183.36    102.45 o 
   7   8  16        3.96       10.06     33.83 o 
   8   8  16        8.44       -4.69     29.70 o 
   9   8  16        5.45       90.46     80.78 o 
   1   9  16       99.87      120.53     44.53 o 
   2   9  16       70.35       49.91     23.56 o 
   3   9  16      103.62       92.91     30.18 o 
   4   9  16        9.56        8.61     24.12 o 
   5   9  16        8.16       13.38     31.51 o 
   6   9  16       24.83       72.21     48.73 o 
   7   9  16       29.49       22.61     64.47 o 
   8   9  16        8.43       37.46     53.10 o 
   0  10  16       60.16       11.93     33.08 o 
   1  10  16       36.85       85.80     34.03 o 
   2  10  16       20.14      -11.33     58.94 o 
   3  10  16       48.07       60.83     38.98 o 
   4  10  16       16.35        3.34     53.67 o 
   5  10  16       30.54       21.26     52.09 o 
   6  10  16       12.26       16.31     63.68 o 
   7  10  16        4.12       29.36     72.79 o 
   1  11  16        4.07      -41.02    113.35 o 
   2  11  16       30.81       52.70     83.20 o 
   3  11  16       27.34      -25.43     46.92 o 
   4  11  16        1.16      -30.71     54.34 o 
   5  11  16        0.72        0.23     38.48 o 
   0  12  16       10.89      115.43    143.00 o 
   1  12  16        5.34      -58.78     62.39 o 
   2   0  17      121.74      206.23     81.91 o 
   4   0  17      331.87      370.71     67.81 o 
   6   0  17     1157.21     1493.33    124.44 o 
   8   0  17        9.86       96.63     46.17 o 
  10   0  17       84.76      -20.03     56.37 o 
  12   0  17       59.38      -17.33     64.69 o 
   0   1  17      285.75      329.16     63.78 o 
   1   1  17     2507.85     2813.86    141.60 o 
   2   1  17      341.62      294.21     48.87 o 
   3   1  17       16.91        0.85     33.85 o 
   4   1  17      213.07      173.51     54.37 o 
   5   1  17     1773.68     2069.80    101.97 o 
   6   1  17      170.90      152.14     31.40 o 
   7   1  17       93.44       62.62     22.30 o 
   8   1  17       62.35       46.37     24.72 o 
   9   1  17      157.63      159.80     39.24 o 
  10   1  17        3.12        6.62     77.29 o 
  11   1  17       20.45       -9.91     73.97 o 
  12   1  17        0.80       25.55     46.90 o 
   1   2  17      124.38      274.24     52.10 o 
   2   2  17     1357.77     1436.57    105.78 o 
   3   2  17      421.49      440.46     54.09 o 
   4   2  17      569.55      674.46     71.33 o 
   5   2  17      125.97      139.98     31.19 o 
   6   2  17      101.32       94.74     26.00 o 
   7   2  17       73.67      107.74     30.93 o 
   8   2  17      141.19      177.66     39.99 o 
   9   2  17        4.51       14.63     30.09 o 
  10   2  17       11.02       39.58     33.95 o 
  11   2  17        3.06       51.93     45.39 o 
  12   2  17       62.30      -31.05     38.26 o 
   0   3  17      222.02      323.34     95.18 o 
   1   3  17      952.75      976.21     88.86 o 
   2   3  17       58.55       63.69     27.08 o 
   3   3  17      831.81      972.74     76.92 o 
   4   3  17      271.37      329.16     45.72 o 
   5   3  17      489.55      457.36     62.38 o 
   6   3  17      100.30      101.05     38.34 o 
   7   3  17       36.04       48.08     31.09 o 
   8   3  17       31.45       66.05     31.90 o 
   9   3  17       36.22       37.84     40.99 o 
  10   3  17       54.33       91.07     48.87 o 
  11   3  17       29.40      111.57     63.57 o 
  12   3  17        1.41       31.05     33.25 o 
   1   4  17       68.46       34.65     22.86 o 
   2   4  17     1745.13     2034.32    107.70 o 
   3   4  17       89.60      133.48     48.75 o 
   4   4  17       64.38       50.78     28.69 o 
   5   4  17       39.84      119.82     36.94 o 
   6   4  17      113.40      167.85     34.39 o 
   7   4  17       75.66       85.59     32.93 o 
   8   4  17       46.91       45.60     26.14 o 
   9   4  17       26.12       24.74     38.90 o 
  10   4  17       16.17       -6.19     35.50 o 
  11   4  17        1.70      -68.52     68.52 o 
  12   4  17       78.96      154.06     65.33 o 
   0   5  17      321.04      374.95     86.80 o 
   1   5  17     1371.46     1327.92     86.66 o 
   2   5  17       55.77       57.90     31.20 o 
   3   5  17      196.23      188.17     65.30 o 
   4   5  17       45.96       -4.31     26.35 o 
   5   5  17      176.48      214.14     45.33 o 
   6   5  17        5.15       22.21     19.17 o 
   7   5  17       19.83       35.36     26.55 o 
   8   5  17       22.87       15.21     31.20 o 
   9   5  17      102.24      122.67     63.85 o 
  10   5  17       12.52        6.27     38.84 o 
  11   5  17       16.31      -30.60     30.60 o 
   1   6  17      255.36      265.50     47.17 o 
   2   6  17      371.66      408.53     55.39 o 
   3   6  17       38.07       48.97     23.24 o 
   4   6  17       89.68      110.02     37.24 o 
   5   6  17       88.34      114.65     38.74 o 
   6   6  17      112.91       92.45     24.85 o 
   7   6  17       57.61      107.77     36.71 o 
   8   6  17       51.99       47.55     28.75 o 
   9   6  17        1.08       36.38     29.55 o 
  10   6  17       21.87       -7.76     46.47 o 
  11   6  17        7.96        5.63     56.03 o 
   0   7  17      685.03      832.33    141.20 o 
   1   7  17      518.23      574.58     99.79 o 
   2   7  17        8.24        1.09     24.32 o 
   3   7  17      119.31      127.17     35.87 o 
   4   7  17      128.88      125.47     33.95 o 
   5   7  17      260.53      232.48     64.43 o 
   6   7  17       95.56       31.64     29.74 o 
   7   7  17       21.41       -0.59     28.58 o 
   8   7  17        8.36      -26.69     28.41 o 
   9   7  17       43.88      -14.90     49.05 o 
  10   7  17        6.64      -24.53     48.72 o 
   1   8  17       58.40       62.31     43.15 o 
   2   8  17       95.68       64.07     26.71 o 
   3   8  17      138.55      116.14     35.71 o 
   4   8  17       25.88        9.04     24.71 o 
   5   8  17       42.73       15.34     33.21 o 
   6   8  17       21.67       58.75     33.55 o 
   7   8  17       15.99       30.46     40.15 o 
   8   8  17       21.56       19.98     51.87 o 
   9   8  17        1.82       -1.58     64.92 o 
   0   9  17       26.92       54.45     55.47 o 
   1   9  17       89.92       93.63     36.38 o 
   2   9  17       18.75       12.11     24.51 o 
   3   9  17        3.62       35.20     22.89 o 
   4   9  17       97.18       78.27     28.99 o 
   5   9  17       54.04       53.46     31.52 o 
   6   9  17       14.54      -23.71     40.90 o 
   7   9  17       17.39       21.71     50.29 o 
   8   9  17        5.52      103.84     54.57 o 
   1  10  17       15.07       16.36     58.11 o 
   2  10  17       64.16       30.11     29.73 o 
   3  10  17       56.69       -1.90     28.10 o 
   4  10  17       15.99       -3.86     31.28 o 
   5  10  17       16.06       46.47     83.93 o 
   6  10  17        7.81      -19.01     64.24 o 
   0  11  17       30.29      111.49     63.00 o 
   1  11  17       27.07       54.94     28.13 o 
   2  11  17        1.59       39.39     32.80 o 
   3  11  17        0.43      -59.18     59.18 o 
   4  11  17       11.32      -65.37     65.37 o 
   0   0  18     1594.43     2062.59    216.35 o 
   2   0  18      254.11      185.86     68.97 o 
   4   0  18      566.23      976.34    154.70 o 
   6   0  18      112.89      160.63     70.43 o 
   8   0  18       19.03       30.24     71.16 o 
  10   0  18      147.41      104.41     56.59 o 
  12   0  18        4.68      -44.67     44.67 o 
   1   1  18      541.53      557.49     60.81 o 
   2   1  18      879.31      751.04     77.06 o 
   3   1  18     2162.76     2422.08    171.26 o 
   4   1  18      209.27      218.78     65.81 o 
   5   1  18      324.23      368.01     47.32 o 
   6   1  18        1.31       37.64     27.90 o 
   7   1  18       16.44       15.59     22.54 o 
   8   1  18       33.93       26.47     22.47 o 
   9   1  18        9.40       31.33     30.67 o 
  10   1  18       12.35       79.32     40.08 o 
  11   1  18       57.82       -4.90     46.69 o 
  12   1  18        6.01      -28.85     40.96 o 
   0   2  18      807.23      610.96     89.18 o 
   1   2  18       73.48       82.27     33.00 o 
   2   2  18      481.48      548.31     89.64 o 
   3   2  18      322.77      387.17     50.82 o 
   4   2  18     1984.25     2211.71    131.12 o 
   5   2  18       28.87       16.27     20.98 o 
   6   2  18      219.28      157.86     31.21 o 
   7   2  18        6.51        3.49     25.05 o 
   8   2  18       19.77       -0.36     38.91 o 
   9   2  18       45.05       55.78     30.80 o 
  10   2  18       63.13       95.36     46.35 o 
  11   2  18       15.96       25.09     31.42 o 
  12   2  18        4.83      -13.43     46.34 o 
   1   3  18      516.04      529.27     70.06 o 
   2   3  18      142.95      144.36     32.34 o 
   3   3  18     1230.91     1380.49     91.69 o 
   4   3  18       48.80      151.14     39.30 o 
   5   3  18       87.73       91.10     32.91 o 
   6   3  18       48.37       33.94     23.03 o 
   7   3  18      347.63      464.20     60.72 o 
   8   3  18       27.33       18.04     23.61 o 
   9   3  18        0.20      -48.63     48.63 o 
  10   3  18        3.35       26.71     33.31 o 
  11   3  18       49.65      107.66     69.75 o 
  12   3  18        5.91       29.73     32.81 o 
   0   4  18     1613.51     1945.69    219.50 o 
   1   4  18      135.95      108.17     39.84 o 
   2   4  18      244.99      251.51     43.37 o 
   3   4  18       24.82      -30.19     30.19 o 
   4   4  18      355.65      303.62     51.55 o 
   5   4  18       59.89       76.02     43.05 o 
   6   4  18      139.68      227.89     37.05 o 
   7   4  18       65.39       70.16     31.65 o 
   8   4  18       78.35       40.75     32.30 o 
   9   4  18       16.44      -32.06     37.29 o 
  10   4  18      106.57       89.50     44.01 o 
  11   4  18        7.30       16.75     34.96 o 
   1   5  18      593.73      449.15     81.58 o 
   2   5  18       45.59       78.91     29.08 o 
   3   5  18      348.19      336.90     80.26 o 
   4   5  18       39.83       30.76     28.05 o 
   5   5  18       40.29       47.14     31.33 o 
   6   5  18      155.28      141.63     30.32 o 
   7   5  18      138.45      163.98     30.01 o 
   8   5  18        3.01      -25.20     38.98 o 
   9   5  18        4.58      -45.94     45.94 o 
  10   5  18        2.27      -40.25     40.25 o 
  11   5  18       33.36       38.77     38.74 o 
   0   6  18     1154.39     1385.41    182.60 o 
   1   6  18       40.62       29.23     35.14 o 
   2   6  18      160.60      168.82     38.41 o 
   3   6  18        2.96      -24.25     27.87 o 
   4   6  18       82.22      117.22     34.14 o 
   5   6  18       40.39       76.07     33.97 o 
   6   6  18       71.42       71.68     21.51 o 
   7   6  18       39.68       62.79     32.52 o 
   8   6  18       24.44       50.07     31.07 o 
   9   6  18       12.40        9.26     30.77 o 
  10   6  18       53.37       25.60     37.49 o 
   1   7  18      350.63      392.27     65.86 o 
   2   7  18       91.44       94.27     26.10 o 
   3   7  18       37.18       59.30     26.76 o 
   4   7  18        4.67        9.76     27.56 o 
   5   7  18       15.58       16.95     24.77 o 
   6   7  18       20.08       25.77     29.57 o 
   7   7  18       55.76       58.20     24.46 o 
   8   7  18       18.44       14.86     26.58 o 
   9   7  18        3.27      -39.06     39.06 o 
  10   7  18        0.46       -8.55     53.22 o 
   0   8  18      436.82      733.43    130.62 o 
   1   8  18       53.37       80.55     36.69 o 
   2   8  18       17.72       27.17     23.79 o 
   3   8  18       75.71       15.54     29.11 o 
   4   8  18       73.88       86.19     28.51 o 
   5   8  18       50.76       29.53     30.69 o 
   6   8  18       90.65      169.78     44.22 o 
   7   8  18        1.71      -21.35     34.11 o 
   8   8  18        7.58       -7.47     31.53 o 
   9   8  18       11.21      -61.99     61.99 o 
   1   9  18       99.92      127.76     38.62 o 
   2   9  18       87.61       25.67     24.43 o 
   3   9  18       82.94       78.25     30.94 o 
   4   9  18        4.51       -9.04     26.28 o 
   5   9  18        1.08       17.34     38.58 o 
   6   9  18       19.57       68.57     66.38 o 
   7   9  18        8.68        1.80     50.07 o 
   8   9  18        7.87       21.26     68.07 o 
   0  10  18       33.03       72.90     61.77 o 
   1  10  18       19.36       52.95     29.16 o 
   2  10  18       20.16       65.83     43.03 o 
   3  10  18       32.35       12.14     35.57 o 
   4  10  18       12.87      -15.10     72.23 o 
   5  10  18        9.41      -12.38     43.32 o 
   6  10  18        3.48       72.45     57.27 o 
   1  11  18        2.20       39.18     39.37 o 
   2  11  18       27.43       76.20     43.61 o 
   3  11  18       17.99       -8.78     45.79 o 
   4  11  18        1.87      -28.01     54.79 o 
   2   0  19     2590.06     3078.21    192.13 o 
   4   0  19      318.68      529.91    111.72 o 
   6   0  19      262.21      147.03     43.74 o 
   8   0  19       26.74       43.30     34.06 o 
  10   0  19       57.16      132.20     75.49 o 
  12   0  19       37.31      104.86     75.04 o 
   0   1  19      134.56      198.86     52.88 o 
   1   1  19     1135.68     1300.59     88.77 o 
   2   1  19       41.09       29.85     29.93 o 
   3   1  19      887.27     1157.48    167.80 o 
   4   1  19       80.32      -20.26     68.46 o 
   5   1  19      791.55      831.33     68.17 o 
   6   1  19       90.43      111.41     30.11 o 
   7   1  19      159.85      187.39     36.89 o 
   8   1  19       80.72      121.43     38.25 o 
   9   1  19       82.60       48.30     29.93 o 
  10   1  19        0.85       -0.01     38.34 o 
  11   1  19        9.10        5.25     40.07 o 
  12   1  19        0.31       -1.22     46.30 o 
   1   2  19       79.29      158.39     42.29 o 
   2   2  19      996.07     1110.10     98.80 o 
   3   2  19       44.43       53.00     30.49 o 
   4   2  19      144.15      118.28     38.02 o 
   5   2  19        0.07       18.24     26.94 o 
   6   2  19       33.79       77.43     30.17 o 
   7   2  19       21.11       73.14     28.51 o 
   8   2  19      191.20      280.21     51.18 o 
   9   2  19        0.40       24.36     31.65 o 
  10   2  19       29.17       46.43     49.62 o 
  11   2  19        3.33      -46.60     46.60 o 
  12   2  19       34.85       30.00     48.25 o 
   0   3  19      379.13      641.11     96.11 o 
   1   3  19      942.39     1104.66    111.39 o 
   2   3  19       94.69       97.50     28.45 o 
   3   3  19      193.19      256.67     47.77 o 
   4   3  19       10.72       -3.64     28.46 o 
   5   3  19      184.47      194.37     44.79 o 
   6   3  19       33.47       59.81     26.50 o 
   7   3  19        3.17        7.98     29.22 o 
   8   3  19       11.44       20.90     24.25 o 
   9   3  19      107.55       64.00     70.54 o 
  10   3  19        0.70      -13.42     43.66 o 
  11   3  19        4.48       -9.89     30.46 o 
   1   4  19       67.64      -10.09     37.62 o 
   2   4  19     1123.67     1279.01    105.68 o 
   3   4  19       88.22       63.70     38.77 o 
   4   4  19       88.38      106.09     33.70 o 
   5   4  19       20.56       77.37     28.56 o 
   6   4  19       69.52       24.81     27.39 o 
   7   4  19       39.47       22.38     21.83 o 
   8   4  19      115.43      125.70     55.72 o 
   9   4  19        9.42       -0.05     33.28 o 
  10   4  19       21.16       26.00     54.24 o 
  11   4  19        6.86       -5.16     48.50 o 
   0   5  19      336.13      442.71    113.97 o 
   1   5  19      698.58      700.17     76.84 o 
   2   5  19      173.86      170.35     56.94 o 
   3   5  19      121.13      178.55     40.07 o 
   4   5  19       28.09      -28.74     28.79 o 
   5   5  19      150.81      153.44     41.17 o 
   6   5  19       37.03       -6.69     21.40 o 
   7   5  19        4.57        2.03     21.08 o 
   8   5  19       29.21       12.79     28.71 o 
   9   5  19      128.16      162.07     57.40 o 
  10   5  19       25.89      -46.61    133.10 o 
  11   5  19       17.07      -64.24     64.24 o 
   1   6  19      527.67      605.33     99.46 o 
   2   6  19      459.46      537.94    100.49 o 
   3   6  19       39.08       22.86     31.98 o 
   4   6  19       59.94       73.57     43.91 o 
   5   6  19       17.23       39.92     25.68 o 
   6   6  19       59.27       59.21     30.28 o 
   7   6  19       58.01       17.59     29.99 o 
   8   6  19      105.71      145.59     37.23 o 
   9   6  19        4.27       49.68     30.91 o 
  10   6  19       12.22       62.47     42.53 o 
   0   7  19      194.54      228.73     84.04 o 
   1   7  19      101.59      156.78     39.53 o 
   2   7  19        7.22       -2.40     26.34 o 
   3   7  19       48.12        9.22     24.00 o 
   4   7  19       27.83       24.97     24.37 o 
   5   7  19       94.23      102.29     46.92 o 
   6   7  19       19.74      -13.12     27.13 o 
   7   7  19       14.75       -7.66     30.51 o 
   8   7  19        9.74       30.93     42.08 o 
   9   7  19       39.88      -60.27     74.87 o 
   1   8  19        2.63      -26.97     27.76 o 
   2   8  19       77.16      108.43     35.92 o 
   3   8  19       28.83       34.15     33.19 o 
   4   8  19        9.73       16.54     26.09 o 
   5   8  19       20.13       12.42     31.91 o 
   6   8  19       36.24       79.12     36.53 o 
   7   8  19       23.62      -42.90    142.32 o 
   8   8  19       14.73      -10.01     69.30 o 
   0   9  19        5.62       33.30     37.46 o 
   1   9  19       32.54        2.98     21.23 o 
   2   9  19        3.22      -12.45     24.72 o 
   3   9  19       11.26      -25.23     25.23 o 
   4   9  19       29.81       -2.07     28.57 o 
   5   9  19       32.05       -2.50    108.01 o 
   6   9  19       19.09      -26.58     50.71 o 
   7   9  19        2.88       37.46     55.92 o 
   1  10  19       24.80       15.32     30.79 o 
   2  10  19       50.55       50.45     37.40 o 
   3  10  19       19.32       26.29     33.33 o 
   4  10  19        9.12        5.81     35.49 o 
   5  10  19        1.22       89.78     61.77 o 
   0  11  19       43.60       48.27     42.87 o 
   1  11  19       29.32       65.92     29.03 o 
   2  11  19        0.10       17.97     50.35 o 
   3  11  19        2.11       66.72     46.69 o 
   0   0  20      743.39      580.65    122.41 o 
   2   0  20      269.73      323.74     71.37 o 
   4   0  20      756.35     1156.46    176.64 o 
   6   0  20      479.68      448.51    118.36 o 
   8   0  20       59.09      106.07     45.75 o 
  10   0  20      110.46      148.62     77.74 o 
  12   0  20        0.86      126.68     80.44 o 
   1   1  20      313.44      322.13     66.34 o 
   2   1  20       19.84       62.92     31.05 o 
   3   1  20     1432.73     1847.89    129.72 o 
   4   1  20       93.80       85.52     32.83 o 
   5   1  20       92.26       62.21     27.64 o 
   6   1  20       78.55       55.81     28.84 o 
   7   1  20       76.58      138.24     43.05 o 
   8   1  20        8.65        5.27     31.77 o 
   9   1  20       74.11       22.66     27.17 o 
  10   1  20       12.48       61.98     42.94 o 
  11   1  20       21.37       67.93     50.23 o 
  12   1  20        1.40      -14.20     35.98 o 
   0   2  20     1033.49     1284.43    158.92 o 
   1   2  20        9.41       18.20     25.04 o 
   2   2  20      354.99      483.85     83.07 o 
   3   2  20      135.80      190.94     35.73 o 
   4   2  20      930.48     1050.63     86.29 o 
   5   2  20       34.49       89.63     37.08 o 
   6   2  20       47.77       46.67     25.82 o 
   7   2  20       16.14       -4.09     50.32 o 
   8   2  20       37.45      -26.49     35.38 o 
   9   2  20       13.80       13.20     26.59 o 
  10   2  20       40.03       10.72     68.01 o 
  11   2  20        0.92       -7.51     46.86 o 
   1   3  20      175.78      160.67     43.09 o 
   2   3  20       22.25       -5.85     47.52 o 
   3   3  20     1383.69     1355.88    112.30 o 
   4   3  20        7.97       31.52     42.96 o 
   5   3  20      113.85       91.59     42.91 o 
   6   3  20       66.70       -6.04     44.44 o 
   7   3  20      326.02      307.48     53.00 o 
   8   3  20       14.38       49.47     28.56 o 
   9   3  20       12.01       67.33     37.94 o 
  10   3  20        4.07       43.46     44.21 o 
  11   3  20       42.44       27.45     43.25 o 
   0   4  20       22.74       93.89     47.36 o 
   1   4  20       62.35      102.37     38.49 o 
   2   4  20      137.55      170.84     46.05 o 
   3   4  20      217.65      332.02     57.25 o 
   4   4  20      152.08      231.00     50.47 o 
   5   4  20        3.72        2.29     33.56 o 
   6   4  20      118.72       91.01     60.43 o 
   7   4  20       30.54       28.23     25.12 o 
   8   4  20       67.49       81.11     58.07 o 
   9   4  20       20.77       37.93    123.25 o 
  10   4  20       59.03      -32.86     38.95 o 
  11   4  20        0.82       64.72     45.61 o 
   1   5  20      229.45      205.78     43.69 o 
   2   5  20      120.19       84.77     34.73 o 
   3   5  20      449.85      580.56     73.83 o 
   4   5  20       15.37       22.68     30.34 o 
   5   5  20       28.34       -4.41     36.99 o 
   6   5  20       28.99       43.60     28.97 o 
   7   5  20      152.67       78.19     33.71 o 
   8   5  20       17.14      -31.89     31.89 o 
   9   5  20        6.45      -29.75     50.07 o 
  10   5  20        2.50      -35.23     40.00 o 
   0   6  20      418.45      494.13    121.28 o 
   1   6  20       19.99       77.24     36.18 o 
   2   6  20       20.71      -33.27     33.27 o 
   3   6  20       23.51       12.69     25.80 o 
   4   6  20       84.87       40.78     29.25 o 
   5   6  20       31.87       35.83     27.57 o 
   6   6  20       44.44       22.18     31.31 o 
   7   6  20       25.88       61.79     37.64 o 
   8   6  20        7.41      -28.26     28.26 o 
   9   6  20       13.87      -45.37     45.37 o 
  10   6  20       43.38       68.45     65.42 o 
   1   7  20      114.06       78.80     36.12 o 
   2   7  20       25.17       -8.65     24.23 o 
   3   7  20       44.76       48.35     31.45 o 
   4   7  20       11.05       51.54     47.92 o 
   5   7  20       49.35        7.28     41.94 o 
   6   7  20       33.39       50.61     31.17 o 
   7   7  20       36.46        8.52     25.75 o 
   8   7  20        9.89       -9.71     46.32 o 
   9   7  20        5.93       23.56     29.03 o 
   0   8  20      161.26      295.67     94.73 o 
   1   8  20       30.17       53.91     37.78 o 
   2   8  20        3.46       -2.74     25.96 o 
   3   8  20       15.60        1.28     42.58 o 
   4   8  20       98.60      183.97     47.96 o 
   5   8  20       54.37       33.66     28.68 o 
   6   8  20       13.39      -23.19     47.78 o 
   7   8  20        0.33       11.60     37.60 o 
   8   8  20       11.17       39.26     63.57 o 
   1   9  20       54.09       37.81     29.91 o 
   2   9  20       56.30       69.87     32.14 o 
   3   9  20       47.50       20.90     38.70 o 
   4   9  20        9.18       22.75     26.10 o 
   5   9  20        7.50       99.80     47.80 o 
   6   9  20       11.71       -3.94     69.42 o 
   7   9  20        9.06        9.68     63.45 o 
   0  10  20       23.70       76.28     57.83 o 
   1  10  20        8.56      -26.17     26.17 o 
   2  10  20       10.17      -25.14     25.14 o 
   3  10  20        9.69      -10.20     31.30 o 
   4  10  20       15.76       31.84     36.14 o 
   5  10  20       20.62        4.50     46.24 o 
   1  11  20        2.86        6.53     31.50 o 
   2   0  21     1805.03     1601.89    146.37 o 
   4   0  21      543.42      592.57    133.66 o 
   6   0  21      393.06      613.65     90.45 o 
   8   0  21       32.77       64.13     58.62 o 
  10   0  21        2.06      -14.18     49.28 o 
   0   1  21      262.65      287.64     66.48 o 
   1   1  21      341.92      422.08     53.85 o 
   2   1  21       45.06        5.27     29.20 o 
   3   1  21      206.89      262.15     56.32 o 
   4   1  21      114.95       96.74     34.53 o 
   5   1  21      711.83      787.39     73.10 o 
   6   1  21       76.31       29.42     34.46 o 
   7   1  21       79.27      153.73     42.48 o 
   8   1  21       15.83       77.35     33.89 o 
   9   1  21       74.51       61.49     30.99 o 
  10   1  21        8.55      -38.86     38.86 o 
  11   1  21        2.28       34.10     37.15 o 
   1   2  21       15.85       -7.18     27.88 o 
   2   2  21      544.11      644.13     78.74 o 
   3   2  21       15.60      -15.51     31.29 o 
   4   2  21      329.55      480.71     72.74 o 
   5   2  21       38.52      -65.23    140.63 o 
   6   2  21      134.67      125.73     56.34 o 
   7   2  21       14.52       39.11     31.22 o 
   8   2  21      158.60      119.97     33.19 o 
   9   2  21       16.10      -44.75    109.30 o 
  10   2  21        3.41       37.02     71.50 o 
  11   2  21        8.15       11.26     42.39 o 
   0   3  21       37.08      126.52     55.77 o 
   1   3  21      199.17      110.17     72.02 o 
   2   3  21       98.91      111.80     74.63 o 
   3   3  21      181.43      177.02     47.78 o 
   4   3  21      151.85       87.10     58.02 o 
   5   3  21       48.59      125.81     43.18 o 
   6   3  21       12.11      -17.92     35.16 o 
   7   3  21       26.95       14.55     27.66 o 
   8   3  21       26.20       75.19     52.14 o 
   9   3  21      105.70      268.16    129.55 o 
  10   3  21       21.50       35.93     36.22 o 
  11   3  21        2.36       10.55     50.07 o 
   1   4  21       11.53       41.28     36.28 o 
   2   4  21      697.99      772.56    101.70 o 
   3   4  21       28.89       39.20     35.45 o 
   4   4  21      279.60      277.73     56.20 o 
   5   4  21        1.85      -16.70     43.08 o 
   6   4  21      133.16      120.57     40.53 o 
   7   4  21        7.07      -28.19     28.42 o 
   8   4  21      211.66      292.09     69.02 o 
   9   4  21        3.02       35.63     36.20 o 
  10   4  21       12.39      -19.16     39.59 o 
   0   5  21      159.70      187.31     52.76 o 
   1   5  21      456.59      577.38     72.93 o 
   2   5  21       41.30       16.08     29.56 o 
   3   5  21      104.19       97.80     39.09 o 
   4   5  21        7.97        4.52     53.77 o 
   5   5  21       71.06       39.78     56.07 o 
   6   5  21        1.56        9.05     20.29 o 
   7   5  21        1.99      -37.94     37.94 o 
   8   5  21        9.58       -5.56     35.11 o 
   9   5  21       86.09       42.43     52.88 o 
  10   5  21        8.01      -89.24     94.06 o 
   1   6  21      163.86      123.47     56.28 o 
   2   6  21      215.46      166.87     41.09 o 
   3   6  21       68.42       98.24     37.09 o 
   4   6  21       23.30       54.56     32.86 o 
   5   6  21       18.42        7.97     25.84 o 
   6   6  21       39.86       32.36     43.02 o 
   7   6  21       25.83       -5.09     48.91 o 
   8   6  21       82.68       32.44     46.85 o 
   9   6  21        1.46       30.87     34.82 o 
   0   7  21       37.33       58.39     52.99 o 
   1   7  21       15.99       -5.34     42.42 o 
   2   7  21       12.53       14.78     26.84 o 
   3   7  21       30.91       62.23     35.17 o 
   4   7  21       25.11       19.33     26.30 o 
   5   7  21       94.46       62.08     47.75 o 
   6   7  21        4.74        8.91     31.34 o 
   7   7  21        5.30       22.00     25.52 o 
   8   7  21       10.26       -9.67     59.01 o 
   1   8  21        2.84      -21.91     34.31 o 
   2   8  21       73.53       92.53     32.06 o 
   3   8  21       50.78       62.08     26.03 o 
   4   8  21       14.83       38.74     30.37 o 
   5   8  21        0.18       22.02     31.18 o 
   6   8  21       21.49      -18.35     38.20 o 
   7   8  21       17.64       35.59     28.45 o 
   0   9  21        0.99        4.61     56.82 o 
   1   9  21        5.63      -27.79     27.79 o 
   2   9  21        7.78      -36.41     40.98 o 
   3   9  21       17.60       -9.19     26.16 o 
   4   9  21       13.15       -3.53     34.39 o 
   5   9  21       31.87        5.84     44.24 o 
   6   9  21       14.20       25.49     36.12 o 
   1  10  21       15.47      -35.18     35.18 o 
   2  10  21       31.66      133.89     64.92 o 
   3  10  21       14.93       81.25     52.28 o 
   4  10  21        5.59       59.16     50.31 o 
   0   0  22      884.90     1012.67    166.85 o 
   2   0  22       80.21       67.20     48.15 o 
   4   0  22      456.18      482.20    119.26 o 
   6   0  22      321.63      234.58     85.96 o 
   8   0  22        7.65       83.93     62.44 o 
  10   0  22       56.99      -50.97     50.97 o 
   1   1  22      365.92      451.79     57.29 o 
   2   1  22       64.72       33.25     27.31 o 
   3   1  22      403.70      448.58     82.21 o 
   4   1  22       76.44      125.61     76.56 o 
   5   1  22      187.76       67.18     67.95 o 
   6   1  22       37.99        4.83     30.18 o 
   7   1  22      188.08      241.70     50.26 o 
   8   1  22       26.12       35.81     40.47 o 
   9   1  22       50.01        5.47     35.24 o 
  10   1  22        0.40      -37.41     75.72 o 
  11   1  22       15.88       58.24     62.16 o 
   0   2  22      541.69      721.73    104.44 o 
   1   2  22      170.93      246.12     48.51 o 
   2   2  22        5.05      -33.34     33.34 o 
   3   2  22      117.63       69.54     39.75 o 
   4   2  22      504.74      667.92    142.92 o 
   5   2  22      162.39      111.60     70.82 o 
   6   2  22       19.10      -20.50     40.41 o 
   7   2  22       41.28       47.37     31.89 o 
   8   2  22      153.22      161.70     40.02 o 
   9   2  22        7.00       62.75     45.99 o 
  10   2  22       54.78      101.54     51.46 o 
  11   2  22        2.93       34.35     72.29 o 
   1   3  22      249.40      218.42     52.38 o 
   2   3  22       99.88       80.13     61.73 o 
   3   3  22      592.71      636.72    110.48 o 
   4   3  22       98.50       19.73     36.17 o 
   5   3  22       59.31       73.96     45.24 o 
   6   3  22       12.13      -26.00     26.00 o 
   7   3  22      229.56      201.58     49.93 o 
   8   3  22        9.87      -21.87     44.57 o 
   9   3  22        2.93       -0.15     34.38 o 
  10   3  22       10.25       75.99     46.07 o 
   0   4  22      184.02      335.21     79.99 o 
   1   4  22       21.17       42.51     36.95 o 
   2   4  22      130.11      147.23     54.14 o 
   3   4  22      151.36      132.98     63.62 o 
   4   4  22       33.34        6.91     32.60 o 
   5   4  22       37.08       12.55     33.85 o 
   6   4  22       97.61       58.79     26.25 o 
   7   4  22        5.44       21.46     29.65 o 
   8   4  22       49.80       41.57     37.86 o 
   9   4  22       25.25      -31.44     97.66 o 
  10   4  22       29.56       37.27     45.77 o 
   1   5  22      122.21      159.41     72.97 o 
   2   5  22      108.00      112.96     37.24 o 
   3   5  22      134.51      146.57     42.39 o 
   4   5  22       51.72       22.24     28.79 o 
   5   5  22        3.27        1.51     33.44 o 
   6   5  22        9.13       15.12     28.08 o 
   7   5  22      175.12      121.53     41.25 o 
   8   5  22       26.33       39.62     33.44 o 
   9   5  22        1.71       47.08     48.49 o 
  10   5  22        3.41       -0.19     30.32 o 
   0   6  22       27.81      -11.64     39.09 o 
   1   6  22        3.94       18.86     45.60 o 
   2   6  22        2.58        5.12     40.75 o 
   3   6  22       17.69       -0.59     27.66 o 
   4   6  22       92.23      108.69     36.20 o 
   5   6  22       29.01        8.76     31.95 o 
   6   6  22       74.31       50.05     60.70 o 
   7   6  22        1.04       22.93     32.40 o 
   8   6  22        9.40       -3.49     27.70 o 
   9   6  22       10.30       20.29     32.26 o 
   1   7  22       71.17       71.65     32.82 o 
   2   7  22       13.56      -32.21     38.19 o 
   3   7  22      126.74      135.11     35.17 o 
   4   7  22       37.05        4.59     31.33 o 
   5   7  22        7.89      -12.70     26.60 o 
   6   7  22       15.83        0.50     48.04 o 
   7   7  22       33.19        9.69     51.08 o 
   8   7  22        2.57      -30.55     65.42 o 
   0   8  22       28.66      -12.86     41.00 o 
   1   8  22        9.24      -33.63     34.37 o 
   2   8  22        1.60       20.15     26.40 o 
   3   8  22        2.11       42.32     28.31 o 
   4   8  22       61.42      157.90     56.34 o 
   5   8  22       32.13      117.51     41.06 o 
   6   8  22       12.37      -15.31     31.60 o 
   7   8  22        1.39      -16.86     43.23 o 
   1   9  22       10.51      -29.14     29.14 o 
   2   9  22       15.82       55.91     40.97 o 
   3   9  22       25.21      -21.97     31.11 o 
   4   9  22       10.50      -39.22     39.22 o 
   5   9  22        2.45      -30.08     41.85 o 
   0  10  22       19.00       48.63     62.27 o 
   1  10  22        6.46       46.98     27.93 o 
   2  10  22        2.69      -14.45     33.58 o 
   3  10  22        2.34      -40.21     40.21 o 
   2   0  23      201.60      137.35     55.72 o 
   4   0  23      215.44      569.17    147.61 o 
   6   0  23      286.89      405.36    113.86 o 
   8   0  23       57.32      191.37     87.98 o 
  10   0  23       12.48      -16.76     68.52 o 
   0   1  23      233.07      197.12     58.39 o 
   1   1  23      154.82      185.91     40.70 o 
   2   1  23       28.31        9.25     29.52 o 
   3   1  23       96.27       10.25     39.71 o 
   4   1  23       18.11      -26.26     35.42 o 
   5   1  23      745.94      713.97    107.88 o 
   6   1  23       16.14       61.77     30.43 o 
   7   1  23       25.01       38.17     39.62 o 
   8   1  23       11.53       76.50     52.12 o 
   9   1  23       83.48       76.50     41.68 o 
  10   1  23        0.94       25.80    100.75 o 
   1   2  23      132.96      157.07     44.54 o 
   2   2  23      114.88       76.23     48.12 o 
   3   2  23        4.43      -11.46     54.31 o 
   4   2  23      364.61      212.19     58.56 o 
   5   2  23       61.55        8.84     34.67 o 
   6   2  23      138.96      129.51     38.88 o 
   7   2  23        5.54      -19.16     31.31 o 
   8   2  23       89.94      206.90     63.11 o 
   9   2  23        8.27       72.26     46.92 o 
  10   2  23        8.04       28.18     47.31 o 
   0   3  23       96.67       51.22     50.91 o 
   1   3  23      152.32      111.50     44.07 o 
   2   3  23      292.42      286.27     70.12 o 
   3   3  23      145.53       36.03     39.58 o 
   4   3  23       26.45       33.00     36.74 o 
   5   3  23       28.62       43.88     34.95 o 
   6   3  23       16.40      -30.09     30.09 o 
   7   3  23        7.86       22.50     32.02 o 
   8   3  23       11.93        4.54     60.53 o 
   9   3  23       67.16       64.15     54.62 o 
  10   3  23        1.48      -37.05     43.35 o 
   1   4  23       44.83        8.64     29.13 o 
   2   4  23      530.44      643.78     84.86 o 
   3   4  23       73.13       25.35     37.59 o 
   4   4  23       84.96      115.71     39.79 o 
   5   4  23       32.51       73.12     32.85 o 
   6   4  23      113.58      157.82     48.01 o 
   7   4  23       12.31       52.14     40.20 o 
   8   4  23       87.48       90.09     44.45 o 
   9   4  23        1.61      -35.90     35.90 o 
  10   4  23        3.28      -29.23    109.69 o 
   0   5  23      155.32      139.35     57.94 o 
   1   5  23      111.06      122.63     51.23 o 
   2   5  23       23.77       -4.55     70.37 o 
   3   5  23       70.88       61.21     32.25 o 
   4   5  23       22.07        8.08     36.40 o 
   5   5  23      103.83      116.59     34.41 o 
   6   5  23        2.85      -13.02     36.20 o 
   7   5  23        1.56       -9.09     30.05 o 
   8   5  23        2.19       12.62     24.96 o 
   9   5  23       30.77       13.57     34.37 o 
   1   6  23       17.47      -38.44     44.60 o 
   2   6  23       66.52      111.87     40.30 o 
   3   6  23       51.21        8.54     41.32 o 
   4   6  23       45.33       27.74     26.77 o 
   5   6  23       22.63       22.10     29.02 o 
   6   6  23       69.42       31.44     35.38 o 
   7   6  23       14.92      -22.58     48.77 o 
   8   6  23       17.41       27.38     35.75 o 
   0   7  23       14.25       82.46     43.51 o 
   1   7  23       19.79       -1.03     29.32 o 
   2   7  23       22.43       32.71     30.88 o 
   3   7  23       11.28      -23.37     35.04 o 
   4   7  23       41.89       55.87     35.05 o 
   5   7  23      126.71       92.90     32.97 o 
   6   7  23        5.12        9.10     39.04 o 
   7   7  23        1.23       45.87     34.01 o 
   1   8  23        0.93       -4.40     32.91 o 
   2   8  23       44.21      -11.42     36.90 o 
   3   8  23       46.38       51.59     31.06 o 
   4   8  23       15.19       47.07     58.95 o 
   5   8  23        1.30       -1.03     26.42 o 
   6   8  23       20.77      -59.83     75.21 o 
   0   9  23        1.66       -3.61     30.57 o 
   1   9  23       11.23      -11.16     29.86 o 
   2   9  23       16.29       18.47     32.09 o 
   3   9  23        3.91       20.71     28.28 o 
   4   9  23       10.86       34.61     34.52 o 
   1  10  23        0.42        6.92     29.76 o 
   0   0  24      119.04       28.80     69.08 o 
   2   0  24       31.22        6.84     55.02 o 
   4   0  24      424.38      442.71    147.95 o 
   6   0  24      202.19      231.54     91.36 o 
   8   0  24       57.51      240.88     79.99 o 
  10   0  24       37.25       58.84     74.93 o 
   1   1  24       16.14       -7.88     23.96 o 
   2   1  24        7.73      -11.58     30.44 o 
   3   1  24      216.81      204.87     60.96 o 
   4   1  24       13.67       15.70     37.83 o 
   5   1  24       38.00       40.76     53.40 o 
   6   1  24       11.77       64.45     40.66 o 
   7   1  24      227.38      303.42     75.97 o 
   8   1  24       13.74       75.25    113.41 o 
   9   1  24        3.19      108.34     62.72 o 
  10   1  24        2.09       78.07     50.40 o 
   0   2  24      316.15      308.09    163.19 o 
   1   2  24       96.87       24.73     34.80 o 
   2   2  24       71.38       52.82     38.37 o 
   3   2  24       83.34       46.25     39.66 o 
   4   2  24      218.23      197.51     68.35 o 
   5   2  24       51.40        2.28     38.28 o 
   6   2  24       80.55       83.80     66.33 o 
   7   2  24       16.44      -23.75     44.37 o 
   8   2  24       90.92       93.78     38.40 o 
   9   2  24        1.11       -2.30     40.64 o 
  10   2  24       15.23      -26.91     56.65 o 
   1   3  24      248.78      289.40     73.53 o 
   2   3  24        2.47      -12.13     31.52 o 
   3   3  24      101.88      123.85     44.88 o 
   4   3  24        4.24       13.66     35.79 o 
   5   3  24        4.37       52.04     32.65 o 
   6   3  24        7.65       24.45     25.63 o 
   7   3  24      168.24      134.23     46.81 o 
   8   3  24        2.27       -7.45     40.65 o 
   9   3  24        7.40     -102.68    139.56 o 
  10   3  24        0.96        1.80     38.28 o 
   0   4  24      271.43      249.29    226.03 o 
   1   4  24       62.84      134.75     81.18 o 
   2   4  24       15.84       10.09     33.11 o 
   3   4  24        7.52        2.22     37.46 o 
   4   4  24       31.94       33.98     36.63 o 
   5   4  24       16.14       41.11     32.99 o 
   6   4  24       68.10       52.08     27.41 o 
   7   4  24        3.30       22.82     33.67 o 
   8   4  24       33.20       10.12     34.89 o 
   9   4  24        4.44      -27.24     45.27 o 
   1   5  24      133.04      105.05     48.06 o 
   2   5  24       27.33      -21.23     31.40 o 
   3   5  24       45.25       10.73     68.38 o 
   4   5  24       40.37       90.91     38.13 o 
   5   5  24        8.25       53.23     29.41 o 
   6   5  24       15.99       73.05     38.69 o 
   7   5  24       71.72       69.80     35.96 o 
   8   5  24        7.52      -25.65     33.04 o 
   9   5  24        2.10       41.27     35.66 o 
   0   6  24      228.00      295.42     68.46 o 
   1   6  24       11.05        0.89     28.66 o 
   2   6  24        1.70      115.97     37.83 o 
   3   6  24       22.36        6.35     34.79 o 
   4   6  24       64.33       53.30     33.37 o 
   5   6  24       16.30      -11.28     32.97 o 
   6   6  24       67.06       31.79     52.47 o 
   7   6  24        0.32      -39.92     39.92 o 
   8   6  24        8.37       75.61     36.21 o 
   1   7  24       81.61      145.78     59.57 o 
   2   7  24       17.99       -2.79     31.50 o 
   3   7  24       25.67       52.78     33.16 o 
   4   7  24       18.90       46.09     75.73 o 
   5   7  24        1.48       55.00     35.47 o 
   6   7  24       12.00        8.40     30.27 o 
   7   7  24       25.20       20.81     29.97 o 
   0   8  24       29.17       60.15     53.72 o 
   1   8  24       12.12      -37.84     37.84 o 
   2   8  24        3.75        5.42     23.30 o 
   3   8  24        0.80       17.68     32.71 o 
   4   8  24       27.43       44.39     32.46 o 
   5   8  24        9.16        2.71     27.40 o 
   6   8  24       19.65       88.75     85.11 o 
   1   9  24        3.58        7.88     32.54 o 
   2   9  24       14.49      -23.83     36.74 o 
   3   9  24       19.35      -18.63     48.75 o 
   2   0  25       39.34       36.53     54.98 o 
   4   0  25       44.75       56.23     67.77 o 
   6   0  25      155.64      -28.01     85.17 o 
   8   0  25       46.01       38.70     54.68 o 
  10   0  25        7.27      179.11     77.07 o 
   0   1  25       28.98       22.67     47.59 o 
   1   1  25       51.17        5.19     27.60 o 
   2   1  25       63.17       37.97     34.05 o 
   3   1  25       66.92       84.78     40.54 o 
   4   1  25        7.89      -34.46     42.09 o 
   5   1  25      416.71      307.93     91.57 o 
   6   1  25        1.91       15.08     64.47 o 
   7   1  25        4.78       15.33     38.64 o 
   8   1  25        0.34      -67.86     92.42 o 
   9   1  25       38.26       96.68     58.62 o 
  10   1  25        1.65      185.24     60.67 o 
   1   2  25       32.47       43.89     34.68 o 
   2   2  25       23.73       12.43     32.26 o 
   3   2  25       42.75      108.77     48.14 o 
   4   2  25       66.01       57.41     49.91 o 
   5   2  25        0.56        2.65     35.36 o 
   6   2  25      117.42       74.39     44.65 o 
   7   2  25        5.44        4.81     47.49 o 
   8   2  25       48.41      -13.78     47.82 o 
   9   2  25        5.03      -33.94     33.94 o 
   0   3  25      212.91      233.46     86.01 o 
   1   3  25      155.31      128.87     47.93 o 
   2   3  25       61.68       68.03     44.12 o 
   3   3  25       33.23      -23.43     32.95 o 
   4   3  25        5.33       -3.39     34.37 o 
   5   3  25      162.27      175.44     56.36 o 
   6   3  25       16.17       30.45     35.61 o 
   7   3  25        3.56        3.63     28.60 o 
   8   3  25        1.66      -50.63     50.63 o 
   9   3  25       33.14       65.02     44.01 o 
   1   4  25        4.82      -32.12     47.55 o 
   2   4  25      237.43      182.48    114.85 o 
   3   4  25       45.76       16.55     30.18 o 
   4   4  25        4.09       62.63     46.96 o 
   5   4  25        7.36       79.21     48.43 o 
   6   4  25       84.45       64.39     34.60 o 
   7   4  25        5.60      -32.35     34.05 o 
   8   4  25       27.21       52.10     43.36 o 
   9   4  25        7.53        4.24     34.72 o 
   0   5  25       23.18       59.85     51.69 o 
   1   5  25       47.21      -15.71     37.31 o 
   2   5  25       11.58        3.43     28.53 o 
   3   5  25       36.19       58.21     36.89 o 
   4   5  25        6.56      -14.18     39.66 o 
   5   5  25       67.25       33.31     32.51 o 
   6   5  25        1.47       25.52     34.09 o 
   7   5  25        3.45      -30.40     34.65 o 
   8   5  25        3.84      -18.98     32.08 o 
   1   6  25        0.71      -12.04     38.63 o 
   2   6  25       70.92       66.43     32.14 o 
   3   6  25       87.16       89.27     64.00 o 
   4   6  25        2.65       -1.71     41.43 o 
   5   6  25        7.17       24.90     27.41 o 
   6   6  25       32.08       63.96     37.69 o 
   7   6  25        5.51      -21.48     29.33 o 
   0   7  25        9.77       77.86     92.71 o 
   1   7  25       44.32       93.15     41.20 o 
   2   7  25       20.52       14.13     31.17 o 
   3   7  25        2.65       51.62     33.93 o 
   4   7  25       19.42       36.20     31.10 o 
   5   7  25       53.47       72.27     33.92 o 
   6   7  25        1.13      -30.58     30.58 o 
   1   8  25        1.86       10.93     26.16 o 
   2   8  25       17.25      -11.91     27.80 o 
   3   8  25       19.15       30.65     34.52 o 
   4   8  25       13.52       64.26     44.28 o 
   5   8  25        3.41      -52.12     52.12 o 
   0   9  25        4.38       85.70    107.05 o 
   1   9  25       15.96      -12.58     34.56 o 
   2   9  25        7.03        2.79     39.23 o 
   0   0  26       99.58       26.44     80.78 o 
   2   0  26       68.27       32.26     39.75 o 
   4   0  26      411.65      377.46    107.01 o 
   6   0  26      179.39      215.00    100.13 o 
   8   0  26       25.62      157.06     72.68 o 
   1   1  26       99.53       73.87     39.03 o 
   2   1  26       13.63       28.10     29.37 o 
   3   1  26       39.04      -16.29     29.93 o 
   4   1  26        1.06      -19.66     38.02 o 
   5   1  26        2.01        3.07     36.94 o 
   6   1  26        6.36      -50.97    162.97 o 
   7   1  26       94.64       63.37     55.58 o 
   8   1  26        3.74       25.08     60.19 o 
   9   1  26        1.05        9.87     69.98 o 
   0   2  26      274.83      327.69    131.07 o 
   1   2  26        3.30       -7.79     33.45 o 
   2   2  26       15.36      -17.82     38.02 o 
   3   2  26       10.71      -14.04     37.33 o 
   4   2  26      151.00      125.91     57.32 o 
   5   2  26       13.93        4.06     41.34 o 
   6   2  26       99.74      102.11     56.85 o 
   7   2  26        8.40        5.52     40.97 o 
   8   2  26       23.15        5.61     45.89 o 
   9   2  26        4.96        5.89     44.92 o 
   1   3  26       66.84       46.20     37.10 o 
   2   3  26       16.10       33.32     37.69 o 
   3   3  26      109.77       99.30     52.12 o 
   4   3  26       23.20       35.99     38.69 o 
   5   3  26       22.20       12.99     37.53 o 
   6   3  26        3.19      -18.57     38.32 o 
   7   3  26       92.95       54.56     42.19 o 
   8   3  26        8.22       -4.61     36.05 o 
   9   3  26        4.13       45.94     50.88 o 
   0   4  26       78.32       69.18    131.46 o 
   1   4  26       29.57       -1.48     34.45 o 
   2   4  26        4.45       14.43     31.45 o 
   3   4  26        3.48       34.60     31.94 o 
   4   4  26       27.07      -10.47     36.17 o 
   5   4  26        1.13      -22.53     29.25 o 
   6   4  26       23.46       23.78     35.18 o 
   7   4  26        0.33       53.02     39.00 o 
   8   4  26       30.79       12.53     32.93 o 
   1   5  26       65.23       63.36     49.17 o 
   2   5  26       19.87       59.17     42.42 o 
   3   5  26       41.21       63.94     38.60 o 
   4   5  26        8.98       57.46     44.64 o 
   5   5  26       19.38        0.03     37.33 o 
   6   5  26       10.64       21.17     35.12 o 
   7   5  26       36.08      -14.86     34.96 o 
   0   6  26      206.69      185.72     65.99 o 
   1   6  26       30.21       18.12     30.22 o 
   2   6  26        1.62      -34.66     34.66 o 
   3   6  26        3.24      -16.44     40.00 o 
   4   6  26       50.86       96.05     36.69 o 
   5   6  26        6.40      -32.26     32.26 o 
   6   6  26       24.77       31.47     38.20 o 
   7   6  26        1.79        6.78     26.95 o 
   1   7  26       14.64        5.18     28.04 o 
   2   7  26       12.61        2.61     31.36 o 
   3   7  26       16.03      -37.88     37.88 o 
   4   7  26        5.73      -17.13     33.30 o 
   5   7  26        1.41      -17.17     31.69 o 
   0   8  26        8.98      111.15     62.90 o 
   1   8  26        8.99       15.64     33.86 o 
   2   8  26        7.76      -36.79     36.79 o 
   3   8  26        1.04       25.94     35.31 o 
   4   8  26       26.10       62.88     34.50 o 
   2   0  27       11.93    13319.59  18552.56 o 
   4   0  27       58.40       19.74     54.83 o 
   6   0  27      143.63       70.20     77.29 o 
   8   0  27       21.20       13.73     64.35 o 
   0   1  27      228.25      122.66     73.66 o 
   1   1  27       65.12       -4.43     32.11 o 
   2   1  27        3.51       13.53     28.86 o 
   3   1  27       52.60        4.76     41.36 o 
   4   1  27        7.77       24.13     37.08 o 
   5   1  27      166.07      183.09     70.73 o 
   6   1  27        1.03       -5.51     46.82 o 
   7   1  27        2.76      -27.34    166.34 o 
   8   1  27        1.07       43.29     65.99 o 
   9   1  27       14.77       74.43     74.48 o 
   1   2  27       43.51       56.29     40.27 o 
   2   2  27       76.09       60.99     44.67 o 
   3   2  27        3.38      -11.44     36.89 o 
   4   2  27       38.59        1.11     36.58 o 
   5   2  27        0.70      -34.03     45.20 o 
   6   2  27       45.74       95.96     56.99 o 
   7   2  27        2.35       22.06     36.19 o 
   8   2  27       33.07       -7.84     43.77 o 
   0   3  27       17.56       12.12     49.27 o 
   1   3  27       76.86       91.57     48.09 o 
   2   3  27       47.94       23.02     39.48 o 
   3   3  27       28.87       17.90     36.76 o 
   4   3  27       10.99       30.34     38.23 o 
   5   3  27       94.91      102.60     47.08 o 
   6   3  27       11.15       16.75     35.16 o 
   7   3  27        3.10      -27.29     39.68 o 
   8   3  27        1.53       27.00     38.37 o 
   1   4  27       27.61        6.32     32.02 o 
   2   4  27      126.39       96.06     42.03 o 
   3   4  27       23.47      126.38     49.45 o 
   4   4  27        2.96       11.11     40.70 o 
   5   4  27        9.75       45.46     31.82 o 
   6   4  27       30.90      100.33     44.37 o 
   7   4  27        5.33       39.03     67.68 o 
   8   4  27       26.44       34.93     42.10 o 
   0   5  27       60.22       29.61     72.45 o 
   1   5  27       43.26       -7.15     34.54 o 
   2   5  27        5.22      -20.07     40.55 o 
   3   5  27       15.55       25.22     33.51 o 
   4   5  27        1.01      -32.09     46.84 o 
   5   5  27       28.31       30.47     38.92 o 
   6   5  27        0.06      -44.02     44.02 o 
   7   5  27        6.52       30.24     33.41 o 
   1   6  27        1.81       33.97     47.36 o 
   2   6  27       48.21       90.26     38.56 o 
   3   6  27       12.72      -44.58     44.58 o 
   4   6  27        0.14       30.96     28.05 o 
   5   6  27        4.34      -34.64     34.64 o 
   6   6  27        6.16      -30.07     36.16 o 
   0   7  27       15.26      -41.12     41.12 o 
   1   7  27       26.17       22.33     44.40 o 
   2   7  27        3.10      -50.37     50.37 o 
   3   7  27       11.39       27.62     30.02 o 
   4   7  27       12.48      -43.13     43.13 o 
   1   8  27        4.86      -18.12     29.64 o 
   2   8  27       18.43     -105.97    146.09 o 
   0   0  28      159.41       59.18    104.86 o 
   2   0  28       10.71      -37.69    109.92 o 
   4   0  28      125.82       31.00     47.09 o 
   6   0  28       29.43       57.83     78.08 o 
   8   0  28        7.60      -41.29     57.27 o 
   1   1  28       34.13      -28.08     36.60 o 
   2   1  28        0.11        1.83     25.40 o 
   3   1  28       91.96       34.00     32.56 o 
   4   1  28        2.30       14.27     36.30 o 
   5   1  28        3.86      -22.15     36.55 o 
   6   1  28       18.50       63.18     53.53 o 
   7   1  28       41.30      -11.51     50.81 o 
   8   1  28        0.17      -72.06     72.06 o 
   0   2  28       63.74       -9.22     42.27 o 
   1   2  28       38.34       21.77     31.01 o 
   2   2  28       34.25       34.23     40.19 o 
   3   2  28        7.11       24.62     35.13 o 
   4   2  28      105.86      108.11     57.09 o 
   5   2  28       13.37       64.50     69.09 o 
   6   2  28       18.89       22.07     43.29 o 
   7   2  28        9.93      -32.83     32.83 o 
   8   2  28       12.15       59.04     72.74 o 
   1   3  28       29.70       36.76     39.51 o 
   2   3  28        9.98      -33.09     59.37 o 
   3   3  28       91.89      121.63     47.22 o 
   4   3  28        5.24       -9.00     42.74 o 
   5   3  28       10.91      -42.79     42.79 o 
   6   3  28        0.30        8.54     35.01 o 
   7   3  28       41.46       47.06     41.85 o 
   0   4  28       91.64       97.85    119.03 o 
   1   4  28       25.74      -25.39     37.97 o 
   2   4  28       12.02       -0.24     40.79 o 
   3   4  28        8.26       37.24     47.63 o 
   4   4  28       14.33      -10.42     43.27 o 
   5   4  28        1.79       38.87     40.28 o 
   6   4  28       25.48       42.32     31.81 o 
   7   4  28        1.06      -11.61     38.54 o 
   1   5  28       14.55       22.24     29.72 o 
   2   5  28       10.76       20.13     27.64 o 
   3   5  28       32.18      -37.73     37.73 o 
   4   5  28        0.81       32.36     47.27 o 
   5   5  28       14.67        2.53     40.16 o 
   6   5  28        7.68       17.60     30.99 o 
   0   6  28       32.77      -18.56     47.32 o 
   1   6  28       12.21      -60.98     60.98 o 
   2   6  28        4.36       44.38     55.70 o 
   3   6  28        1.24       -9.94     57.75 o 
   4   6  28       26.85       12.72     62.48 o 
   5   6  28        6.62      -15.24     46.33 o 
   1   7  28        5.12        8.08     33.03 o 
   2   7  28        5.57      101.23     63.62 o 
   3   7  28       19.29        9.28     32.34 o 
   2   0  29      102.26       55.10     52.03 o 
   4   0  29       10.93      -63.25     67.17 o 
   6   0  29       19.57      139.17    103.84 o 
   0   1  29       53.11        4.43     40.20 o 
   1   1  29      107.16       43.54     36.46 o 
   2   1  29        0.55        3.33     32.30 o 
   3   1  29       36.93       13.99     37.94 o 
   4   1  29        9.40      -34.69     34.69 o 
   5   1  29       53.30       27.23     39.10 o 
   6   1  29        6.72      -20.50     38.29 o 
   7   1  29        3.87        4.36     34.39 o 
   1   2  29       16.08        6.39     29.87 o 
   2   2  29       98.74       40.36     34.89 o 
   3   2  29       12.77       32.38     37.95 o 
   4   2  29       11.96       21.52     34.64 o 
   5   2  29        4.25       22.45     43.50 o 
   6   2  29       21.72      -42.38     42.38 o 
   7   2  29        1.09       22.82     36.61 o 
   0   3  29       11.31      -43.92     64.30 o 
   1   3  29       64.80       47.54     40.77 o 
   2   3  29       17.54       64.96     47.49 o 
   3   3  29        2.30       21.12     32.06 o 
   4   3  29        5.79      -19.57     43.33 o 
   5   3  29       13.73      -13.21     35.38 o 
   6   3  29        0.74       30.68     37.46 o 
   7   3  29        2.08       36.61     36.95 o 
   1   4  29       11.24       85.06     58.77 o 
   2   4  29       80.97       79.10     41.10 o 
   3   4  29        4.95       12.33     40.92 o 
   4   4  29        9.66       39.09     35.98 o 
   5   4  29        0.14       -7.06     32.03 o 
   6   4  29       15.20      -34.11     38.96 o 
   0   5  29       18.70       20.58     45.47 o 
   1   5  29       18.13       21.94     36.75 o 
   2   5  29        1.86      -21.38     80.92 o 
   3   5  29        1.53      -10.58     33.46 o 
   4   5  29        0.64      -43.81     43.81 o 
   5   5  29       23.10      -34.37     34.37 o 
   1   6  29        3.65      -43.37     43.37 o 
   2   6  29       12.28      -36.26     36.26 o 
   3   6  29        3.47       41.94     38.04 o 
   4   6  29        4.08      -13.63     37.35 o 
   0   7  29        8.61       75.18    107.22 o 
   1   7  29        9.22        3.76     46.22 o 
   0   0  30      109.68        9.00     69.53 o 
   2   0  30       16.21       -9.58     54.17 o 
   4   0  30       49.41       10.29     58.00 o 
   6   0  30       15.94       40.31    146.15 o 
   1   1  30       43.54       19.32     32.58 o 
   2   1  30        4.34      -11.09     30.25 o 
   3   1  30       80.40       31.31     47.11 o 
   4   1  30        1.53      -14.74     33.56 o 
   5   1  30        6.08       22.08     42.26 o 
   6   1  30        1.44      103.52     52.51 o 
   7   1  30       29.31       23.72     35.40 o 
   0   2  30       89.08       58.06     82.07 o 
   1   2  30        6.72       25.96     34.38 o 
   2   2  30       14.27      -40.14     40.14 o 
   3   2  30        5.71       13.06     30.54 o 
   4   2  30       24.89      -61.36     86.22 o 
   5   2  30        3.53       -5.35     39.60 o 
   6   2  30        7.54      -46.14     46.14 o 
   1   3  30       25.60       11.21     39.92 o 
   2   3  30        2.62       30.32     36.76 o 
   3   3  30       46.41       27.81     45.57 o 
   4   3  30        5.12        0.69     37.18 o 
   5   3  30        2.72      -38.57     54.06 o 
   6   3  30        1.91      -27.53     35.29 o 
   0   4  30       53.22       37.15     56.20 o 
   1   4  30        1.98       38.08     36.87 o 
   2   4  30       10.93       17.60     32.97 o 
   3   4  30       10.26       18.70     38.96 o 
   4   4  30       14.48       -1.27     43.97 o 
   5   4  30        4.69       47.56     53.20 o 
   1   5  30       16.87      -36.26     47.20 o 
   2   5  30        2.37       22.90     33.91 o 
   3   5  30       18.21       88.98     41.12 o 
   4   5  30        0.45      -14.40     38.32 o 
   0   6  30       17.08       -2.58     43.43 o 
   1   6  30        1.44      -42.61     42.61 o 
   2   6  30        0.86      -67.67     67.67 o 
   2   0  31       99.68       -9.15     46.83 o 
   4   0  31       23.31       18.72     43.63 o 
   6   0  31       15.93       30.58     81.06 o 
   0   1  31       13.94     -102.42    111.38 o 
   1   1  31       59.50       82.25     46.66 o 
   2   1  31        2.38       11.62     39.42 o 
   3   1  31       13.89       33.78     41.84 o 
   4   1  31        3.89       14.65     40.36 o 
   5   1  31       35.45       27.32     38.42 o 
   6   1  31        1.21      -23.67     38.91 o 
   1   2  31        4.80      -39.31     39.31 o 
   2   2  31       60.92        0.90     35.57 o 
   3   2  31        1.88        1.31     34.69 o 
   4   2  31        4.17      -38.91     38.91 o 
   5   2  31        4.99       51.30     34.64 o 
   0   3  31        3.39       10.25     60.04 o 
   1   3  31       30.34       -4.08     33.91 o 
   2   3  31        5.91       10.78     27.54 o 
   3   3  31        4.46        6.27     36.15 o 
   4   3  31        2.38      -15.00     57.56 o 
   5   3  31       12.41       41.27     46.64 o 
   1   4  31        4.25      -27.45     37.61 o 
   2   4  31       28.98        9.43     42.36 o 
   3   4  31        2.76       69.44     39.19 o 
   4   4  31        9.49       21.08     30.28 o 
   0   5  31        5.28      -24.35     36.43 o 
   1   5  31       19.62       62.27     39.20 o 
   2   5  31        4.01      -12.94     32.17 o 
   0   0  32       72.22      140.97    113.86 o 
   2   0  32       18.97       -0.46     42.98 o 
   4   0  32       28.62      -61.43     61.43 o 
   1   1  32       32.05       31.54     40.39 o 
   2   1  32        8.31      -52.70     52.70 o 
   3   1  32       31.61      -36.02     46.00 o 
   4   1  32        3.67       35.70     49.96 o 
   5   1  32        3.23       13.66     39.06 o 
   0   2  32       61.52       39.81     61.15 o 
   1   2  32        3.97        6.15     39.60 o 
   2   2  32        2.78        7.62     38.30 o 
   3   2  32        2.14      -10.48     34.16 o 
   4   2  32       21.22       14.91     47.84 o 
   1   3  32       15.39       16.39     36.75 o 
   2   3  32        5.42        4.23     35.79 o 
   3   3  32       23.07       28.07     34.86 o 
   0   4  32       28.53       15.44     52.34 o 
   1   4  32        0.45      -44.00     44.00 o 
   2   4  32        1.98       29.60     38.51 o 
   2   0  33       30.90       40.79     59.37 o 
   0   1  33        2.94       10.85     42.69 o 
   1   1  33       16.23       -0.36     28.55 o 
   2   1  33        1.42      -47.99     47.99 o 
   3   1  33        6.25        0.93     37.07 o 
   1   2  33        0.79      -16.43     37.10 o 
   2   2  33       31.35       32.52     33.68 o 
   0   3  33        3.85       46.58     57.49 o 
   1   3  33       11.33       37.97     45.74 o 
   0   0  34       16.09       20.93    108.91 o 
                                                 
